# Supplementary material for: Mutating chikungunya virus non‐structural protein produces potent live‐attenuated vaccine candidate
Source: EMBO Mol Med. 2019 Apr 23;11(6):e10092. doi: 10.15252/emmm.201810092 (PMC6554673; doi:10.15252/emmm.201810092)
Supplement: Supplementary file 2 — Dataset EV1 [file EMMM-11-e10092-s002.xlsx]

## Sheet: Sheet1
Dataset EV1: Summary of cytokine/ chemokine responses in joints upon WT, RH, RHEV and EV CHIKV infection
	G-CSF	IL-10	IL-3	LIF	IL-1β	IL-2	M-CSF	IL-4	IL-5	IL-6	IFN-α	IL-22	IL-9	IL-13	IL-27	IL-23	IFN-γ	GM-CSF	GRO-α	RANTES	TNF-α	MIP-1α	MCP-1	IL-17A	IL-15/IL-15R	MIP-2	IL-1α	ENA-78	Eotaxin	IL-28	IL-18	MIP-1β	IL-31
Two-way ANOVA
Interaction (Timepoints : CHIKV Mutants)	<0.0001	<0.0001	0.257264	0.00161466	<0.0001	<0.0001	<0.0001	<0.0001	0.000288	0.000581625	<0.0001	0.326591	0.000413217	<0.0001	0.00440914	0.00391936	<0.0001	<0.0001	<0.0001	<0.0001	<0.0001	<0.0001	<0.0001	0.00020955	0.00066528	<0.0001	0.0814998	0.0919323	<0.0001	0.0763049	<0.0001	<0.0001	0.000275
Row Factor (Timepoints)	0.013658	0.376068	0.000636778	<0.0001	<0.0001	<0.0001	<0.0001	<0.0001	<0.0001	<0.0001	<0.0001	<0.0001	<0.0001	<0.0001	0.000255115	<0.0001	<0.0001	<0.0001	<0.0001	<0.0001	<0.0001	<0.0001	<0.0001	0.000862714	<0.0001	<0.0001	<0.0001	0.613297	<0.0001	0.00357371	<0.0001	<0.0001	0.00102528
Column Factor (CHIKV Mutants)	0.0898842	0.0010032	0.00486146	0.203523	0.276505	0.0172696	0.0002805	0.000913	0.021023	0.00486146	0.259922	0.778024	0.0556395	0.00486146	0.000374963	0.00905514	0.0002244	0.594135	0.141225	<0.0001	0.167797	0.00486146	0.00486146	<0.0001	<0.0001	0.433322	0.039726	0.160432	0.000280971	0.203523	0.22235	0.001266	0.000174075
Tukey's multiple comparisons test
15hpi
WT vs. RH	0.9086	0.9982	0.8225	0.9074	<0.0001	0.0866	0.8517	0.005	0.0086	0.9355	0.6065	0.9909	0.9919	0.0168	0.8496	0.7766	<0.0001	<0.0001	<0.0001	<0.0001	<0.0001	<0.0001	<0.0001	0.556	0.0001	0.0186	0.8243	0.9788	0.001	0.1584	0.0506	<0.0001	0.9993
WT vs. RHEV	0.8451	0.2043	0.1281	0.0067	<0.0001	0.0016	0.9672	0.0001	0.0342	0.9975	0.8926	0.6404	>0.9999	0.0323	0.0161	0.8562	<0.0001	<0.0001	<0.0001	<0.0001	<0.0001	<0.0001	<0.0001	0.0242	<0.0001	0.018	0.2642	0.998	0.0615	0.8866	0.6317	<0.0001	0.9369
WT vs. EV	0.993	0.9886	0.8957	0.0734	0.7737	<0.0001	0.5557	>0.9999	0.3199	0.8932	0.4195	0.9999	0.948	0.634	0.0283	0.0081	0.3097	0.9075	0.9999	0.8239	0.9989	0.5901	>0.9999	0.4422	0.896	0.9885	0.8032	0.5652	0.9096	0.9752	0.6656	0.9919	0.8453
RH vs. RHEV	0.9988	0.2756	0.5235	0.0009	0.8533	0.4507	0.5887	0.6662	0.9534	0.9786	0.952	0.8114	0.9953	0.9943	0.0016	0.9986	0.5828	0.6522	0.7324	0.8004	0.8452	0.8322	0.9081	0.3692	0.7506	>0.9999	0.0445	0.9963	0.455	0.0312	0.4695	0.9033	0.8938
RH vs. EV	0.7841	0.9989	0.9984	0.0138	<0.0001	0.0002	0.1601	0.0058	0.3827	0.5701	0.0373	0.9957	0.8413	0.0005	0.003	0.0896	<0.0001	0.0002	<0.0001	<0.0001	<0.0001	<0.0001	<0.0001	0.9976	0.001	0.0078	>0.9999	0.3356	0.0001	0.0652	0.0022	<0.0001	0.8989
RHEV vs. EV	0.6973	0.3475	0.4257	0.7886	<0.0001	0.0155	0.8262	0.0002	0.6983	0.8053	0.1233	0.6809	0.9343	0.0011	0.9964	0.063	<0.0001	<0.0001	<0.0001	<0.0001	<0.0001	<0.0001	<0.0001	0.4766	<0.0001	0.0075	0.0403	0.4572	0.0113	0.9898	0.1034	<0.0001	0.5049
2dpi
WT vs. RH	0.2052	0.9749	0.9704	0.2462	0.9998	>0.9999	0.6333	<0.0001	0.2313	0.9911	0.7327	0.3361	0.9433	0.4066	0.8472	0.9998	0.8642	0.01	0.0229	0.9109	0.0179	0.0699	0.0238	0.0891	0.9998	0.0017	0.9929	0.4936	0.7089	0.8362	0.0012	0.0387	0.9988
WT vs. RHEV	0.2427	0.5059	0.9568	0.3262	0.733	0.9796	0.7815	<0.0001	0.1388	0.9988	0.0613	0.7345	0.9888	0.9316	0.9983	0.9945	0.4797	<0.0001	0.3217	0.8705	0.1709	0.3588	0.4618	0.3158	0.9196	0.0293	0.8869	0.6741	0.969	0.7251	0.0013	0.4125	0.9738
WT vs. EV	0.9987	0.9285	0.8383	0.891	0.9947	0.6193	0.9998	0.3998	0.2269	0.092	0.0746	0.8111	0.9947	0.0868	0.9231	0.9746	0.7675	0.9983	0.3533	0.9932	0.9405	0.9998	0.9854	0.7649	0.0666	0.469	0.34	0.8915	0.0006	0.3286	0.8427	0.4251	0.1977
RH vs. RHEV	0.9997	0.2773	>0.9999	0.9982	0.6852	0.9742	0.9944	0.2963	0.9929	0.9708	0.4197	0.9077	0.9949	0.7684	0.7599	0.9982	0.9097	0.1872	0.5992	0.9996	0.7619	0.8239	0.4522	0.9078	0.9461	0.7408	0.9689	0.9913	0.4326	0.9969	>0.9999	0.6236	0.9386
RH vs. EV	0.1532	0.7334	0.5812	0.6453	0.9878	0.5984	0.5862	<0.0001	0.0019	0.047	0.0051	0.8495	0.9891	0.0013	0.9976	0.986	0.9975	0.0062	0.0002	0.7895	0.0036	0.0836	0.056	0.0076	0.0545	<0.0001	0.4944	0.894	<0.0001	0.818	<0.0001	0.0005	0.258
RHEV vs. EV	0.1837	0.8588	0.5417	0.7485	0.8616	0.8414	0.739	<0.0001	0.0008	0.1257	<0.0001	0.999	0.9999	0.0204	0.8566	0.9981	0.9646	<0.0001	0.0074	0.7325	0.0501	0.4025	0.676	0.0443	0.0135	0.0004	0.7693	0.9756	0.0025	0.9082	<0.0001	0.0169	0.0833
6dpi
WT vs. RH	<0.0001	<0.0001	0.0247	>0.9999	0.0002	>0.9999	<0.0001	0.8025	0.0453	0.0002	0.0094	0.2615	0.1508	0.1172	0.0002	<0.0001	0.0063	0.9905	0.404	0.9448	0.0017	0.199	0.1818	<0.0001	0.9052	0.8958	0.0664	0.1341	0.0003	0.8751	0.6988	0.4299	<0.0001
WT vs. RHEV	<0.0001	<0.0001	0.0012	0.3584	0.0289	0.9207	<0.0001	0.8919	0.0363	0.2282	0.0224	0.893	0.3213	0.0012	0.2683	0.0174	0.9958	0.9638	0.961	0.9401	0.1995	0.9971	0.9781	<0.0001	0.2619	0.8698	0.0747	0.2158	<0.0001	0.4379	0.9563	0.5315	<0.0001
WT vs. EV	0.0025	<0.0001	0.1085	0.9998	0.9488	0.9854	0.2201	0.8544	0.1345	0.7337	>0.9999	0.7458	0.005	0.9563	0.7513	0.2712	0.9386	0.4225	0.9221	0.6146	0.9902	0.6046	0.6827	0.0009	0.4907	0.9958	0.8382	0.006	0.0706	0.9278	0.9994	0.831	0.0791
RH vs. RHEV	0.9846	0.9995	0.709	0.3477	0.3438	0.8983	0.6316	0.9974	0.9997	0.0488	0.9881	0.664	0.9734	0.3233	0.0357	0.3003	0.0119	0.8645	0.7021	0.6755	0.2456	0.1355	0.0799	0.7007	0.6449	>0.9999	>0.9999	0.9945	0.8978	0.8718	0.9383	0.0289	>0.9999
RH vs. EV	0.3252	0.3917	0.9219	0.9997	0.0011	0.9918	<0.0001	0.9996	0.9608	<0.0001	0.0094	0.8321	<0.0001	0.0367	0.0036	0.0205	0.0011	0.268	0.1375	0.2958	0.0006	0.011	0.0136	0.0195	0.8775	0.7896	0.332	0.5972	0.2116	0.5274	0.7673	0.0957	0.0027
RHEV vs. EV	0.527	0.4541	0.3347	0.3993	0.1022	0.7607	0.0005	0.9998	0.9372	0.0238	0.0224	0.9906	<0.0001	0.0002	0.8348	0.5997	0.8522	0.7138	0.6796	0.9139	0.1097	0.7265	0.891	0.0008	0.9733	0.7548	0.3591	0.4443	0.0488	0.1599	0.9794	0.9565	0.0022
