# Supplementary material for: Mutating chikungunya virus non‐structural protein produces potent live‐attenuated vaccine candidate
Source: EMBO Mol Med. 2019 Apr 23;11(6):e10092. doi: 10.15252/emmm.201810092 (PMC6554673; doi:10.15252/emmm.201810092)
Supplement: Supplementary file 3 — Dataset EV2 [file EMMM-11-e10092-s003.xlsx]

## Sheet: All proximity molecules 
Dataset EV2: Summary of molecules in direct association with analytes in up-down state
Analyte	Symbol	Entrez Gene Name	Location	Family	Entrez Gene ID for Human	Entrez Gene ID for Mouse
IL-5	ACP5	acid phosphatase 5, tartrate resistant	Cytoplasm	phosphatase	54
	AICDA	activation induced cytidine deaminase	Cytoplasm	enzyme	57379	11628
	AK3	adenylate kinase 3	Cytoplasm	kinase	50808	56248
	ALDOA	aldolase, fructose-bisphosphate A	Cytoplasm	enzyme	226	11674
	ALDOC	aldolase, fructose-bisphosphate C	Cytoplasm	enzyme	230	11676
	ALOX5	arachidonate 5-lipoxygenase	Cytoplasm	enzyme	240	11689
	ANXA2	annexin A2	Plasma Membrane	other	302	12306
	ANXA6	annexin A6	Plasma Membrane	ion channel	309	11749
	AOC1	amine oxidase, copper containing 1	Extracellular Space	enzyme	26	76507
	ASNS	asparagine synthetase (glutamine-hydrolyzing)	Cytoplasm	enzyme	440	27053
	ASS1	argininosuccinate synthase 1	Cytoplasm	enzyme	445	11898
	ATP1B1	ATPase Na+/K+ transporting subunit beta 1	Plasma Membrane	transporter	481	11931
	ATXN1	ataxin 1	Nucleus	transcription regulator	6310	20238
	BAX	BCL2 associated X, apoptosis regulator	Cytoplasm	transporter	581	12028
	BCL3	B cell CLL/lymphoma 3	Nucleus	transcription regulator	602	12051
	BCL6	B cell CLL/lymphoma 6	Nucleus	transcription regulator	604	12053
	BIRC2	baculoviral IAP repeat containing 2	Cytoplasm	enzyme	329	11797
	BNIP3	BCL2 interacting protein 3	Cytoplasm	other	664	12176
	BNIP3L	BCL2 interacting protein 3 like	Cytoplasm	other	665	100043324|12177
	BTK	Bruton tyrosine kinase	Cytoplasm	kinase	695	12229
	CA4	carbonic anhydrase 4	Plasma Membrane	enzyme	762	12351
	CASP4	caspase 4	Cytoplasm	peptidase	837	12363
	CASP6	caspase 6	Cytoplasm	peptidase	839	12368
	CASP7	caspase 7	Cytoplasm	peptidase	840	12369
	CCL22	C-C motif chemokine ligand 22	Extracellular Space	cytokine	6367	20299
	CCNH	cyclin H	Nucleus	transcription regulator	902	66671
	Ccr1l1	chemokine (C-C motif) receptor 1-like 1	Plasma Membrane	G-protein coupled receptor		12770
	CCR7	C-C motif chemokine receptor 7	Plasma Membrane	G-protein coupled receptor	1236	12775
	CCR9	C-C motif chemokine receptor 9	Plasma Membrane	G-protein coupled receptor	10803	12769
	CD24	CD24 molecule	Plasma Membrane	other	100133941
	CD55	CD55 molecule (Cromer blood group)	Plasma Membrane	other	1604	13136|13137
	CD79A	CD79a molecule	Plasma Membrane	transmembrane receptor	973	12518
	CDC123	cell division cycle 123	Cytoplasm	other	8872	98828
	CEACAM1	carcinoembryonic antigen related cell adhesion molecule 1	Plasma Membrane	transporter	634	26365|26367
	CFHR2	complement factor H related 2	Extracellular Space	other	3080
	CHMP1A	charged multivesicular body protein 1A	Extracellular Space	peptidase	5119	234852
	CHST12	carbohydrate sulfotransferase 12	Cytoplasm	enzyme	55501	59031
	CISD1	CDGSH iron sulfur domain 1	Cytoplasm	other	55847	52637
	CITED2	Cbp/p300 interacting transactivator with Glu/Asp rich carboxy-terminal domain 2	Nucleus	transcription regulator	10370	17684
	CKAP4	cytoskeleton associated protein 4	Cytoplasm	other	10970	216197
	CLEC2B	C-type lectin domain family 2 member B	Plasma Membrane	other	9976
	Cpla2		Cytoplasm	group
	CRELD2	cysteine rich with EGF like domains 2	Other	other	79174	76737
	CRIP1	cysteine rich protein 1	Cytoplasm	other	1396	12925
	Crisp1/Crisp3	cysteine-rich secretory protein 1	Extracellular Space	other		11571|11572
	CRKL	CRK like proto-oncogene, adaptor protein	Cytoplasm	kinase	1399	12929
	CSF2RA	colony stimulating factor 2 receptor alpha subunit	Plasma Membrane	transmembrane receptor	1438	12982
	CSF2RB	colony stimulating factor 2 receptor beta common subunit	Plasma Membrane	transmembrane receptor	1439	12983|12984
	CSF3R	colony stimulating factor 3 receptor	Plasma Membrane	transmembrane receptor	1441	12986
	CTSC	cathepsin C	Cytoplasm	peptidase	1075	13032
	CX3CR1	C-X3-C motif chemokine receptor 1	Plasma Membrane	G-protein coupled receptor	1524	13051
	CXCR4	C-X-C motif chemokine receptor 4	Plasma Membrane	G-protein coupled receptor	7852	12767
	CYP1A2	cytochrome P450 family 1 subfamily A member 2	Cytoplasm	enzyme	1544	13077
	CYSLTR1	cysteinyl leukotriene receptor 1	Plasma Membrane	G-protein coupled receptor	10800	58861
	DDX21	DExD-box helicase 21	Nucleus	enzyme	9188	56200
	DNTTIP2	deoxynucleotidyltransferase terminal interacting protein 2	Nucleus	other	30836	99480
	DRC1	dynein regulatory complex subunit 1	Extracellular Space	other	92749	381738
	DUSP5	dual specificity phosphatase 5	Nucleus	phosphatase	1847	240672
	EAF2	ELL associated factor 2	Nucleus	transcription regulator	55840	106389
	EBP	emopamil binding protein (sterol isomerase)	Cytoplasm	enzyme	10682	13595
	EGLN1	egl-9 family hypoxia inducible factor 1	Cytoplasm	enzyme	54583	112405
	EGOT	eosinophil granule ontogeny transcript (non-protein coding)	Other	other	100126791
	EGR3	early growth response 3	Nucleus	transcription regulator	1960	13655
	ELL2	elongation factor for RNA polymerase II 2	Nucleus	transcription regulator	22936	192657
	ENDOG	endonuclease G	Cytoplasm	enzyme	2021	13804
	ENO1	enolase 1	Cytoplasm	enzyme	2023	13806|433182
	EPOR	erythropoietin receptor	Plasma Membrane	transmembrane receptor	2057	13857
	ERO1A	endoplasmic reticulum oxidoreductase 1 alpha	Cytoplasm	enzyme	30001	50527
	FADD	Fas associated via death domain	Cytoplasm	other	8772	14082
	FAM162A	family with sequence similarity 162 member A	Cytoplasm	other	26355	70186
	FCAR	Fc fragment of IgA receptor	Plasma Membrane	transmembrane receptor	2204
	FCGR2B	Fc fragment of IgG receptor IIb	Plasma Membrane	transmembrane receptor	2213	14130
	FGL2	fibrinogen like 2	Extracellular Space	peptidase	10875	14190
	FOSL2	FOS like 2, AP-1 transcription factor subunit	Nucleus	transcription regulator	2355	14284
	FYN	FYN proto-oncogene, Src family tyrosine kinase	Plasma Membrane	kinase	2534	14360
	GADD45A	growth arrest and DNA damage inducible alpha	Nucleus	other	1647	13197
	GALK1	galactokinase 1	Cytoplasm	kinase	2584	14635
	GBP4	guanylate binding protein 4	Cytoplasm	enzyme	115361	55932
	GBP7	guanylate binding protein 7	Cytoplasm	enzyme	388646	229900
	GCAT	glycine C-acetyltransferase	Cytoplasm	enzyme	23464	26912
	GCLM	glutamate-cysteine ligase modifier subunit	Cytoplasm	enzyme	2730	14630
	Ggt		Other	group
	GK	glycerol kinase	Cytoplasm	kinase	2710	14625
	GLIPR2	GLI pathogenesis related 2	Cytoplasm	other	152007	384009
	Gm-csf		Plasma Membrane	group
	GPAM	glycerol-3-phosphate acyltransferase, mitochondrial	Cytoplasm	enzyme	57678	14732
	GSTT2/GSTT2B	glutathione S-transferase theta 2 (gene/pseudogene)	Cytoplasm	enzyme	2953|653689	14872
	Hbb-b2	hemoglobin, beta adult minor chain	Cytoplasm	other		15130
	HEPACAM2	HEPACAM family member 2	Cytoplasm	other	253012	101202
	HEXB	hexosaminidase subunit beta	Cytoplasm	enzyme	3074	15212
	HIGD1A	HIG1 hypoxia inducible domain family member 1A	Cytoplasm	other	25994	56295
	HLX	H2.0 like homeobox	Nucleus	transcription regulator	3142	15284
	HMGCR	3-hydroxy-3-methylglutaryl-CoA reductase	Cytoplasm	enzyme	3156	15357
	HMMR	hyaluronan mediated motility receptor	Plasma Membrane	transmembrane receptor	3161	15366
	HSP90B1	heat shock protein 90 beta family member 1	Cytoplasm	other	7184	22027
	HSPA5	heat shock protein family A (Hsp70) member 5	Cytoplasm	enzyme	3309	14828
	HSPA6	heat shock protein family A (Hsp70) member 6	Nucleus	enzyme	3310
	HSPH1	heat shock protein family H (Hsp110) member 1	Cytoplasm	other	10808	15505
	IDI1	isopentenyl-diphosphate delta isomerase 1	Cytoplasm	enzyme	3422	319554
	IER3	immediate early response 3	Cytoplasm	other	8870	15937
	IFI30	IFI30, lysosomal thiol reductase	Cytoplasm	enzyme	10437	65972
	IFNB1	interferon beta 1	Extracellular Space	cytokine	3456	15977
	Iga		Extracellular Space	complex
	Ige		Extracellular Space	complex
	IGHE	immunoglobulin heavy constant epsilon	Extracellular Space	other	3497
	IGHG1	immunoglobulin heavy constant gamma 1 (G1m marker)	Extracellular Space	peptidase	3500	16017
	IGHM	immunoglobulin heavy constant mu	Plasma Membrane	transmembrane receptor	3507	16019
	Igk	immunoglobulin kappa chain complex	Plasma Membrane	other		243469
	IL-2R		Plasma Membrane	complex
	IL10	interleukin 10	Extracellular Space	cytokine	3586	16153
	IL13RA1	interleukin 13 receptor subunit alpha 1	Plasma Membrane	transmembrane receptor	3597	16164
	IL1R2	interleukin 1 receptor type 2	Plasma Membrane	transmembrane receptor	7850	16178
	IL1RL1	interleukin 1 receptor like 1	Plasma Membrane	transmembrane receptor	9173	17082
	IL2RG	interleukin 2 receptor subunit gamma	Plasma Membrane	transmembrane receptor	3561	16186
	IL3RA	interleukin 3 receptor subunit alpha	Plasma Membrane	transmembrane receptor	3563	16188
	IL4R	interleukin 4 receptor	Plasma Membrane	transmembrane receptor	3566	16190
	IL5	interleukin 5	Extracellular Space	cytokine	3567	16191
	IL5RA	interleukin 5 receptor subunit alpha	Plasma Membrane	transmembrane receptor	3568	16192
	Immunoglobulin		Extracellular Space	complex
	IRF7	interferon regulatory factor 7	Nucleus	transcription regulator	3665	54123
	ITGAD	integrin subunit alpha D	Plasma Membrane	other	3681	381924
	ITGAV	integrin subunit alpha V	Plasma Membrane	transmembrane receptor	3685	16410
	ITGB6	integrin subunit beta 6	Plasma Membrane	other	3694	16420
	ITGB7	integrin subunit beta 7	Plasma Membrane	transmembrane receptor	3695	16421
	JCHAIN	joining chain of multimeric IgA and IgM	Extracellular Space	other	3512	16069
	KCNAB2	potassium voltage-gated channel subfamily A regulatory beta subunit 2	Plasma Membrane	ion channel	8514	16498
	KIAA1147	KIAA1147	Other	other	57189	243780
	KLHDC2	kelch domain containing 2	Cytoplasm	other	23588	69554
	LCP2	lymphocyte cytosolic protein 2	Cytoplasm	other	3937	16822
	LFNG	LFNG O-fucosylpeptide 3-beta-N-acetylglucosaminyltransferase	Cytoplasm	enzyme	3955	16848
	LIMK2	LIM domain kinase 2	Cytoplasm	kinase	3985	16886
	LMNB1	lamin B1	Nucleus	other	4001	16906
	LMO7	LIM domain 7	Cytoplasm	enzyme	4008	380928
	LRRC8C	leucine rich repeat containing 8 VRAC subunit C	Plasma Membrane	ion channel	84230	100604
	LTA	lymphotoxin alpha	Extracellular Space	cytokine	4049	16992
	LTB	lymphotoxin beta	Extracellular Space	cytokine	4050	16994
	LUM	lumican	Extracellular Space	other	4060	17022
	LYN	LYN proto-oncogene, Src family tyrosine kinase	Cytoplasm	kinase	4067	17096
	MANF	mesencephalic astrocyte derived neurotrophic factor	Extracellular Space	other	7873	74840
	MAPK6	mitogen-activated protein kinase 6	Cytoplasm	kinase	5597	50772
	MAT2A	methionine adenosyltransferase 2A	Cytoplasm	enzyme	4144	232087
	mepolizumab		Other	biologic drug
	MKNK1	MAP kinase interacting serine/threonine kinase 1	Cytoplasm	kinase	8569	17346
	MKRN3	makorin ring finger protein 3	Nucleus	other	7681	22652
	MMD	monocyte to macrophage differentiation associated	Plasma Membrane	kinase	23531	67468
	MS4A2	membrane spanning 4-domains A2	Plasma Membrane	transmembrane receptor	2206	14126
	MTDH	metadherin	Cytoplasm	transcription regulator	92140	67154
	MYADM	myeloid associated differentiation marker	Nucleus	other	91663	50918
	NABP1	nucleic acid binding protein 1	Nucleus	other	64859	109019
	NACA	nascent polypeptide-associated complex alpha subunit	Cytoplasm	transcription regulator	4666	17938
	NDRG1	N-myc downstream regulated 1	Nucleus	kinase	10397	17988
	NDUFV3	NADH:ubiquinone oxidoreductase subunit V3	Cytoplasm	enzyme	4731	78330
	NEK2	NIMA related kinase 2	Cytoplasm	kinase	4751	18005
	NFE2	nuclear factor, erythroid 2	Nucleus	transcription regulator	4778	18022
	NFIL3	nuclear factor, interleukin 3 regulated	Nucleus	transcription regulator	4783	18030
	Ngf		Extracellular Space	group
	NGF	nerve growth factor	Extracellular Space	growth factor	4803	18049
	P4HA1	prolyl 4-hydroxylase subunit alpha 1	Cytoplasm	enzyme	5033	18451
	PAX5	paired box 5	Nucleus	transcription regulator	5079	18507
	PCP4	Purkinje cell protein 4	Cytoplasm	other	5121	18546
	PDCD2	programmed cell death 2	Nucleus	other	5134	18567
	PDE4B	phosphodiesterase 4B	Cytoplasm	enzyme	5142	18578
	PDIA6	protein disulfide isomerase family A member 6	Cytoplasm	enzyme	10130	71853
	PDLIM1	PDZ and LIM domain 1	Cytoplasm	transcription regulator	9124	54132
	PFKP	phosphofructokinase, platelet	Cytoplasm	kinase	5214	56421
	PGM1	phosphoglucomutase 1	Cytoplasm	enzyme	5236	72157
	PIN1	peptidylprolyl cis/trans isomerase, NIMA-interacting 1	Nucleus	enzyme	5300	23988
	PKIB	cAMP-dependent protein kinase inhibitor beta	Other	other	5570	18768
	PKM	pyruvate kinase M1/2	Cytoplasm	kinase	5315	18746
	PLA2G4A	phospholipase A2 group IVA	Cytoplasm	enzyme	5321	18783
	platelet activating factor		Other	chemical - endogenous mammalian
	PMP22	peripheral myelin protein 22	Plasma Membrane	other	5376	18858
	PRDX4	peroxiredoxin 4	Cytoplasm	enzyme	10549	53381
	prostaglandin D2		Other	chemical - endogenous mammalian
	PRRC2A	proline rich coiled-coil 2A	Cytoplasm	other	7916	53761
	PSAT1	phosphoserine aminotransferase 1	Cytoplasm	enzyme	29968	107272
	PSMB4	proteasome subunit beta 4	Cytoplasm	peptidase	5692	19172
	PTPRC	protein tyrosine phosphatase, receptor type C	Plasma Membrane	phosphatase	5788	19264
	PYCR1	pyrroline-5-carboxylate reductase 1	Cytoplasm	enzyme	5831	209027
	QSOX1	quiescin sulfhydryl oxidase 1	Cytoplasm	enzyme	5768	104009
	RAB21	RAB21, member RAS oncogene family	Cytoplasm	enzyme	23011	216344
	RAP1GAP	RAP1 GTPase activating protein	Cytoplasm	other	5909	110351
	RASGRP2	RAS guanyl releasing protein 2	Cytoplasm	other	10235	19395
	RBM3	RNA binding motif protein 3	Cytoplasm	other	5935	100043257|19652
	RBPMS	RNA binding protein, mRNA processing factor	Cytoplasm	transcription regulator	11030	19663
	reslizumab		Other	biologic drug
	RHOH	ras homolog family member H	Plasma Membrane	enzyme	399	74734
	RIPOR2	RHO family interacting cell polarization regulator 2	Cytoplasm	other	9750	193385
	RNASE2	ribonuclease A family member 2	Cytoplasm	enzyme	6036	93726|54159
	RPN1	ribophorin I	Cytoplasm	enzyme	6184	103963
	RPS6KA1	ribosomal protein S6 kinase A1	Cytoplasm	kinase	6195	20111
	RRAS2	RAS related 2	Plasma Membrane	enzyme	22800	66922
	S100A4	S100 calcium binding protein A4	Cytoplasm	other	6275	20198
	S100A6	S100 calcium binding protein A6	Cytoplasm	transporter	6277	20200
	SAP30	Sin3A associated protein 30	Nucleus	transcription regulator	8819	60406
	Scd2	stearoyl-Coenzyme A desaturase 2	Cytoplasm	enzyme		20250
	SCEL	sciellin	Cytoplasm	other	8796	64929
	SCRIB	scribbled planar cell polarity protein	Cytoplasm	other	23513	105782
	SDF2L1	stromal cell derived factor 2 like 1	Cytoplasm	other	23753	64136
	SEMA4A	semaphorin 4A	Plasma Membrane	other	64218	20351
	Serpina3g (includes others)	serine (or cysteine) peptidase inhibitor, clade A, member 3G	Cytoplasm	other		238393|628900|20715
	SFPQ	splicing factor proline and glutamine rich	Nucleus	other	6421	71514
	SKA1	spindle and kinetochore associated complex subunit 1	Nucleus	other	220134	66468
	SLAIN1	SLAIN motif family member 1	Other	other	122060	105439
	SLC16A3	solute carrier family 16 member 3	Plasma Membrane	transporter	9123	80879
	SLC1A5	solute carrier family 1 member 5	Plasma Membrane	transporter	6510	20514
	SLC2A1	solute carrier family 2 member 1	Plasma Membrane	transporter	6513	20525
	SLC39A8	solute carrier family 39 member 8	Extracellular Space	transporter	64116	67547
	SLC7A5	solute carrier family 7 member 5	Plasma Membrane	transporter	8140	20539
	SLFNL1	schlafen like 1	Other	other	200172	194219
	SMAD2	SMAD family member 2	Nucleus	transcription regulator	4087	17126
	SNTB1	syntrophin beta 1	Plasma Membrane	other	6641	20649
	SOX4	SRY-box 4	Nucleus	transcription regulator	6659	20677
	SPCS2	signal peptidase complex subunit 2	Cytoplasm	other	9789	66624
	SRI	sorcin	Cytoplasm	transporter	6717	109552
	ST7	suppression of tumorigenicity 7	Other	other	7982	64213
	STAT5B	signal transducer and activator of transcription 5B	Nucleus	transcription regulator	6777	20851
	STK39	serine/threonine kinase 39	Nucleus	kinase	27347	53416
	STK4	serine/threonine kinase 4	Cytoplasm	kinase	6789	58231
	SUPT6H	SPT6 homolog, histone chaperone	Nucleus	transcription regulator	6830	20926
	SYK	spleen associated tyrosine kinase	Cytoplasm	kinase	6850	20963
	TARP	TCR gamma alternate reading frame protein	Cytoplasm	other	445347
	THY1	Thy-1 cell surface antigen	Plasma Membrane	other	7070	21838
	TLR1	toll like receptor 1	Plasma Membrane	transmembrane receptor	7096	21897
	TMEM97	transmembrane protein 97	Extracellular Space	other	27346	69071
	TMF1	TATA element modulatory factor 1	Cytoplasm	transcription regulator	7110	232286
	TNFRSF8	TNF receptor superfamily member 8	Plasma Membrane	transmembrane receptor	943	21941
	TNFRSF9	TNF receptor superfamily member 9	Plasma Membrane	transmembrane receptor	3604	21942
	TNFSF8	TNF superfamily member 8	Plasma Membrane	cytokine	944	21949
	TPM4	tropomyosin 4	Cytoplasm	other	7171
	TRA2A	transformer 2 alpha homolog	Nucleus	other	29896	101214
	TRG	T cell receptor gamma locus	Cytoplasm	other	6965	110067
	TUBB2B	tubulin beta 2B class IIb	Cytoplasm	other	347733	73710
	UCHL3	ubiquitin C-terminal hydrolase L3	Cytoplasm	peptidase	7347	50933
	UCK2	uridine-cytidine kinase 2	Cytoplasm	kinase	7371	80914
	UNC119	unc-119 lipid binding chaperone	Cytoplasm	other	9094	22248
	UPB1	beta-ureidopropionase 1	Cytoplasm	enzyme	51733	103149
	UPP1	uridine phosphorylase 1	Cytoplasm	enzyme	7378	22271
	Vla-4		Plasma Membrane	complex
	ZBTB32	zinc finger and BTB domain containing 32	Nucleus	transcription regulator	27033	58206
	ZNF25	zinc finger protein 25	Nucleus	other	219749	22750
	ZNF443	zinc finger protein 443	Nucleus	transcription regulator	10224	236193
	ZYX	zyxin	Plasma Membrane	other	7791	22793
IL-10	ABCA6	ATP binding cassette subfamily A member 6	Plasma Membrane	transporter	23460	76184
	ABLIM3	actin binding LIM protein family member 3	Cytoplasm	other	22885	319713
	ADM	adrenomedullin	Extracellular Space	other	133	11535
	AGER	advanced glycosylation end-product specific receptor	Plasma Membrane	transmembrane receptor	177	11596
	AICDA	activation induced cytidine deaminase	Cytoplasm	enzyme	57379	11628
	ALOX5AP	arachidonate 5-lipoxygenase activating protein	Plasma Membrane	other	241	11690
	ALT		Other	group
	ANKS1A	ankyrin repeat and sterile alpha motif domain containing 1A	Cytoplasm	other	23294	224650
	APCS	amyloid P component, serum	Extracellular Space	other	325	20219
	APP	amyloid beta precursor protein	Plasma Membrane	other	351	11820
	ARAP2	ArfGAP with RhoGAP domain, ankyrin repeat and PH domain 2	Cytoplasm	other	116984	212285
	ARG1	arginase 1	Cytoplasm	enzyme	383	11846
	ARG2	arginase 2	Cytoplasm	enzyme	384	11847
	arginase		Other	group
	ARNT2	aryl hydrocarbon receptor nuclear translocator 2	Nucleus	transcription regulator	9915	11864
	BAX	BCL2 associated X, apoptosis regulator	Cytoplasm	transporter	581	12028
	BCL2A1	BCL2 related protein A1	Cytoplasm	other	597	12044|12045|12047
	BCL3	B cell CLL/lymphoma 3	Nucleus	transcription regulator	602	12051
	BDKRB1	bradykinin receptor B1	Plasma Membrane	G-protein coupled receptor	623	12061
	bilirubin		Other	chemical - endogenous mammalian
	BMPR1A	bone morphogenetic protein receptor type 1A	Plasma Membrane	kinase	657	12166
	CAMP	cathelicidin antimicrobial peptide	Cytoplasm	other	820	12796
	CASP1	caspase 1	Cytoplasm	peptidase	834	12362
	CASP4	caspase 4	Cytoplasm	peptidase	837	12363
	CASP5	caspase 5	Cytoplasm	peptidase	838
	CCL17	C-C motif chemokine ligand 17	Extracellular Space	cytokine	6361	20295
	CCL19	C-C motif chemokine ligand 19	Extracellular Space	cytokine	6363	100039848
	CCL22	C-C motif chemokine ligand 22	Extracellular Space	cytokine	6367	20299
	CCL23	C-C motif chemokine ligand 23	Extracellular Space	cytokine	6368
	Ccl6	chemokine (C-C motif) ligand 6	Extracellular Space	cytokine		20305
	Ccl7	chemokine (C-C motif) ligand 7	Extracellular Space	cytokine		20306
	CCR7	C-C motif chemokine receptor 7	Plasma Membrane	G-protein coupled receptor	1236	12775
	CCR8	C-C motif chemokine receptor 8	Plasma Membrane	G-protein coupled receptor	1237	12776
	CD163L1	CD163 molecule like 1	Plasma Membrane	transmembrane receptor	283316
	CD1A	CD1a molecule	Plasma Membrane	other	909
	CD2	CD2 molecule	Plasma Membrane	transmembrane receptor	914	12481
	CD209	CD209 molecule	Plasma Membrane	other	30835	170780
	Cd24a	CD24a antigen	Plasma Membrane	other		12484
	CD28	CD28 molecule	Plasma Membrane	transmembrane receptor	940	12487
	CD55	CD55 molecule (Cromer blood group)	Plasma Membrane	other	1604	13136|13137
	Cd64		Other	group
	CD68	CD68 molecule	Plasma Membrane	other	968	12514
	CD72	CD72 molecule	Plasma Membrane	transmembrane receptor	971	12517
	CD83	CD83 molecule	Plasma Membrane	transmembrane receptor	9308	12522
	CDH13	cadherin 13	Plasma Membrane	other	1012	12554
	CDKN2D	cyclin dependent kinase inhibitor 2D	Cytoplasm	transcription regulator	1032	12581
	CEACAM1	carcinoembryonic antigen related cell adhesion molecule 1	Plasma Membrane	transporter	634	26365|26367
	chemokine		Other	group
	CHI3L2	chitinase 3 like 2	Extracellular Space	enzyme	1117
	cholesterol		Other	chemical - endogenous mammalian
	CHUK	conserved helix-loop-helix ubiquitous kinase	Cytoplasm	kinase	1147	12675
	CLCA1	chloride channel accessory 1	Plasma Membrane	ion channel	1179	23844
	CLDN1	claudin 1	Plasma Membrane	other	9076	12737
	CLEC7A	C-type lectin domain containing 7A	Plasma Membrane	transmembrane receptor	64581	56644
	COL1A1	collagen type I alpha 1 chain	Extracellular Space	other	1277	12842
	COL6A3	collagen type VI alpha 3 chain	Extracellular Space	other	1293	12835
	collagen		Other	group
	CR1L	complement C3b/C4b receptor 1 like	Plasma Membrane	other	1379	12946
	creatinine		Other	chemical - endogenous mammalian
	CREBBP	CREB binding protein	Nucleus	transcription regulator	1387	12914
	CSF2RB	colony stimulating factor 2 receptor beta common subunit	Plasma Membrane	transmembrane receptor	1439	12983|12984
	CSRP2	cysteine and glycine rich protein 2	Nucleus	other	1466	13008
	CTSB	cathepsin B	Cytoplasm	peptidase	1508	13030
	CTSE	cathepsin E	Cytoplasm	peptidase	1510	13034
	CTSS	cathepsin S	Cytoplasm	peptidase	1520	13040
	CTSZ	cathepsin Z	Cytoplasm	peptidase	1522	64138
	CX3CR1	C-X3-C motif chemokine receptor 1	Plasma Membrane	G-protein coupled receptor	1524	13051
	Cxcl9	chemokine (C-X-C motif) ligand 9	Extracellular Space	cytokine		17329
	CXCR4	C-X-C motif chemokine receptor 4	Plasma Membrane	G-protein coupled receptor	7852	12767
	cyclooxygenase		Cytoplasm	group
	cytochrome C		Cytoplasm	group
	DCN	decorin	Extracellular Space	other	1634	13179
	DEFB4A/DEFB4B	defensin beta 4A	Extracellular Space	other	1673|100289462
	EHF	ETS homologous factor	Nucleus	transcription regulator	26298	13661
	ELK1	ELK1, ETS transcription factor	Nucleus	transcription regulator	2002	13712
	ETS2	ETS proto-oncogene 2, transcription factor	Nucleus	transcription regulator	2114	23872
	FAAH	fatty acid amide hydrolase	Plasma Membrane	enzyme	2166	14073
	fatty acid		Other	chemical - endogenous mammalian
	Fc gamma receptor		Plasma Membrane	group
	Fcer1		Plasma Membrane	complex
	FCER1G	Fc fragment of IgE receptor Ig	Plasma Membrane	transmembrane receptor	2207	14127
	FCER2	Fc fragment of IgE receptor II	Plasma Membrane	transmembrane receptor	2208	14128
	FCGR1A	Fc fragment of IgG receptor Ia	Plasma Membrane	transmembrane receptor	2209	14129
	Fcgr2		Plasma Membrane	group
	FCGR2B	Fc fragment of IgG receptor IIb	Plasma Membrane	transmembrane receptor	2213	14130
	Fcgr3		Plasma Membrane	group
	FCGR3A/FCGR3B	Fc fragment of IgG receptor IIIa	Plasma Membrane	transmembrane receptor	2214|2215	246256
	Fcrls	Fc receptor-like S, scavenger receptor	Plasma Membrane	other		80891
	Ferritin		Cytoplasm	complex
	FKBP5	FK506 binding protein 5	Nucleus	enzyme	2289	14229
	FLRT2	fibronectin leucine rich transmembrane protein 2	Plasma Membrane	other	23768	399558
	FPR1	formyl peptide receptor 1	Plasma Membrane	G-protein coupled receptor	2357	14293
	glutathione		Other	chemical - endogenous mammalian
	Gm-csf		Plasma Membrane	group
	GPRC5B	G protein-coupled receptor class C group 5 member B	Plasma Membrane	G-protein coupled receptor	51704	64297
	GZMA	granzyme A	Cytoplasm	peptidase	3001	14938
	HDAC9	histone deacetylase 9	Nucleus	transcription regulator	9734	79221
	hemoglobin		Cytoplasm	complex
	Hif1		Nucleus	complex
	HLA-DR group		Plasma Membrane	group
	HMOX1	heme oxygenase 1	Cytoplasm	enzyme	3162	15368
	homocysteine		Other	chemical - endogenous mammalian
	HTATIP2	HIV-1 Tat interactive protein 2	Nucleus	transcription regulator	10553	53415
	hydrocortisone		Other	chemical - endogenous mammalian
	hydroperoxide		Other	chemical toxicant
	IDO1	indoleamine 2,3-dioxygenase 1	Cytoplasm	enzyme	3620	15930
	IFIT2	interferon induced protein with tetratricopeptide repeats 2	Cytoplasm	other	3433	15958
	IFN alpha/beta		Extracellular Space	group
	Ifn gamma		Plasma Membrane	complex
	IFNB1	interferon beta 1	Extracellular Space	cytokine	3456	15977
	Iga		Extracellular Space	complex
	IgD		Plasma Membrane	complex
	Ige		Extracellular Space	complex
	IGFBP4	insulin like growth factor binding protein 4	Extracellular Space	other	3487	16010
	Igg2		Other	complex
	IgG2a		Other	complex
	IgG2b		Other	complex
	Igg3		Other	complex
	IgG4		Other	complex
	Igtp	interferon gamma induced GTPase	Cytoplasm	enzyme		16145
	Iigp1	interferon inducible GTPase 1	Extracellular Space	enzyme		60440
	Ikb		Cytoplasm	group
	IKBKB	inhibitor of nuclear factor kappa B kinase subunit beta	Cytoplasm	kinase	3551	16150
	IKBKE	inhibitor of nuclear factor kappa B kinase subunit epsilon	Cytoplasm	kinase	9641	56489
	IL-2R		Plasma Membrane	complex
	IL1		Extracellular Space	group
	IL10	interleukin 10	Extracellular Space	cytokine	3586	16153
	IL10R		Plasma Membrane	group
	IL10RA	interleukin 10 receptor subunit alpha	Plasma Membrane	transmembrane receptor	3587	16154
	Il12 receptor		Plasma Membrane	complex
	IL13RA2	interleukin 13 receptor subunit alpha 2	Plasma Membrane	transmembrane receptor	3598	16165
	IL17RA	interleukin 17 receptor A	Plasma Membrane	transmembrane receptor	23765	16172
	IL17RB	interleukin 17 receptor B	Plasma Membrane	transmembrane receptor	55540	50905
	IL1R1	interleukin 1 receptor type 1	Plasma Membrane	transmembrane receptor	3554	16177
	IL1R2	interleukin 1 receptor type 2	Plasma Membrane	transmembrane receptor	7850	16178
	IL24	interleukin 24	Extracellular Space	cytokine	11009	93672
	IL3	interleukin 3	Extracellular Space	cytokine	3562
	IL33	interleukin 33	Extracellular Space	cytokine	90865	77125
	IL4R	interleukin 4 receptor	Plasma Membrane	transmembrane receptor	3566	16190
	IL7R	interleukin 7 receptor	Plasma Membrane	transmembrane receptor	3575	16197
	Immunoglobulin		Extracellular Space	complex
	INPP5D	inositol polyphosphate-5-phosphatase D	Cytoplasm	phosphatase	3635	16331
	Ins1	insulin I	Extracellular Space	other		16333
	Interferon alpha		Extracellular Space	group
	Interferon-Î± Induced		Other	group
	IRAK1	interleukin 1 receptor associated kinase 1	Plasma Membrane	kinase	3654	16179
	IRAK4	interleukin 1 receptor associated kinase 4	Cytoplasm	kinase	51135	266632
	IRF3	interferon regulatory factor 3	Nucleus	transcription regulator	3661	54131
	IRF8	interferon regulatory factor 8	Nucleus	transcription regulator	3394	15900
	iron		Other	chemical - endogenous mammalian
	IRS2	insulin receptor substrate 2	Cytoplasm	enzyme	8660	384783
	ITGA4	integrin subunit alpha 4	Plasma Membrane	transmembrane receptor	3676	16401
	ITGAE	integrin subunit alpha E	Plasma Membrane	other	3682	16407
	ITGB7	integrin subunit beta 7	Plasma Membrane	transmembrane receptor	3695	16421
	KITLG	KIT ligand	Extracellular Space	growth factor	4254	17311
	KLRC4-KLRK1/KLRK1	killer cell lectin like receptor K1	Plasma Membrane	transmembrane receptor	22914|100528032
	KLRD1	killer cell lectin like receptor D1	Plasma Membrane	transmembrane receptor	3824	16643
	L-glutamic acid		Other	chemical - endogenous mammalian
	LAMP3	lysosomal associated membrane protein 3	Plasma Membrane	other	27074	239739
	LDL-cholesterol		Other	complex
	leukotriene		Other	chemical - other
	LGALS1	galectin 1	Extracellular Space	other	3956	16852
	LILRB2	leukocyte immunoglobulin like receptor B2	Plasma Membrane	transmembrane receptor	10288
	LILRB4	leukocyte immunoglobulin like receptor B4	Plasma Membrane	other	11006	14728|14727
	LNPEP	leucyl and cystinyl aminopeptidase	Cytoplasm	peptidase	4012	240028
	LTB	lymphotoxin beta	Extracellular Space	cytokine	4050	16994
	LY75	lymphocyte antigen 75	Plasma Membrane	transmembrane receptor	4065	17076
	LYN	LYN proto-oncogene, Src family tyrosine kinase	Cytoplasm	kinase	4067	17096
	LZTS1	leucine zipper tumor suppressor 1	Nucleus	transcription regulator	11178	211134
	MAP3K8	mitogen-activated protein kinase kinase kinase 8	Cytoplasm	kinase	1326	26410
	Mcpt1	mast cell protease 1	Other	peptidase		17224
	MEFV	MEFV, pyrin innate immunity regulator	Nucleus	other	4210	54483
	MERTK	MER proto-oncogene, tyrosine kinase	Plasma Membrane	kinase	10461	17289
	MHC		Plasma Membrane	complex
	MHC Class I (complex)		Plasma Membrane	complex
	MHC Class II (complex)		Plasma Membrane	complex
	mir-127	microRNA 127	Cytoplasm	microRNA	406914	387146
	miR-155-3p (miRNAs w/seed UCCUACC)		Cytoplasm	mature microRNA
	miR-155-5p (miRNAs w/seed UAAUGCU)		Cytoplasm	mature microRNA
	MKNK1	MAP kinase interacting serine/threonine kinase 1	Cytoplasm	kinase	8569	17346
	MMP8	matrix metallopeptidase 8	Extracellular Space	peptidase	4317	17394
	MMR		Plasma Membrane	group
	MPO	myeloperoxidase	Cytoplasm	enzyme	4353	17523
	MS4A2	membrane spanning 4-domains A2	Plasma Membrane	transmembrane receptor	2206	14126
	MSR1	macrophage scavenger receptor 1	Plasma Membrane	transmembrane receptor	4481	20288
	MUC1	mucin 1, cell surface associated	Plasma Membrane	other	4582
	MUC2	mucin 2, oligomeric mucus/gel-forming	Extracellular Space	other	4583	17831
	Muc4	mucin 4	Plasma Membrane	other		140474
	MUC5AC	mucin 5AC, oligomeric mucus/gel-forming	Cytoplasm	peptidase	4586	17833
	MYD88	myeloid differentiation primary response 88	Plasma Membrane	other	4615	17874
	NEDD9	neural precursor cell expressed, developmentally down-regulated 9	Nucleus	other	4739	18003
	NFKBIA	NFKB inhibitor alpha	Cytoplasm	transcription regulator	4792	18035
	NFKBIB	NFKB inhibitor beta	Nucleus	transcription regulator	4793	18036
	NFKBID	NFKB inhibitor delta	Nucleus	transcription regulator	84807	243910
	nitrite		Other	chemical - endogenous mammalian
	NOD2	nucleotide binding oligomerization domain containing 2	Cytoplasm	other	64127	257632
	Nos		Cytoplasm	group
	NOS3	nitric oxide synthase 3	Cytoplasm	enzyme	4846	18127
	NR4A3	nuclear receptor subfamily 4 group A member 3	Nucleus	ligand-dependent nuclear receptor	8013	18124
	NT5E	5'-nucleotidase ecto	Plasma Membrane	phosphatase	4907	23959
	OSM	oncostatin M	Extracellular Space	cytokine	5008	18413
	p85 (pik3r)		Cytoplasm	group
	PAM	peptidylglycine alpha-amidating monooxygenase	Plasma Membrane	enzyme	5066	18484
	PDCD1	programmed cell death 1	Plasma Membrane	phosphatase	5133	18566
	PDE4B	phosphodiesterase 4B	Cytoplasm	enzyme	5142	18578
	PDZK1	PDZ domain containing 1	Plasma Membrane	transporter	5174	59020
	PHGDH	phosphoglycerate dehydrogenase	Cytoplasm	enzyme	26227	236539
	PI3K p85		Cytoplasm	group
	PLA2G2A	phospholipase A2 group IIA	Cytoplasm	enzyme	5320
	platelet activating factor		Other	chemical - endogenous mammalian
	Proinsulin		Other	group
	prostaglandin		Other	chemical drug
	PSMB9	proteasome subunit beta 9	Cytoplasm	peptidase	5698	16912
	PTAFR	platelet activating factor receptor	Plasma Membrane	G-protein coupled receptor	5724	19204
	PTPN2	protein tyrosine phosphatase, non-receptor type 2	Cytoplasm	phosphatase	5771	19255
	PTX3	pentraxin 3	Extracellular Space	other	5806	19288
	RARRES1	retinoic acid receptor responder 1	Plasma Membrane	other	5918	109222
	REL	REL proto-oncogene, NF-kB subunit	Nucleus	transcription regulator	5966	19696
	RELB	RELB proto-oncogene, NF-kB subunit	Nucleus	transcription regulator	5971	19698
	RGS16	regulator of G protein signaling 16	Cytoplasm	other	6004	19734
	RNA polymerase II		Nucleus	complex
	S100A8	S100 calcium binding protein A8	Cytoplasm	other	6279	20201
	S100B	S100 calcium binding protein B	Cytoplasm	other	6285	20203
	SCGB3A2	secretoglobin family 3A member 2	Extracellular Space	other	117156	117158
	SELE	selectin E	Plasma Membrane	transmembrane receptor	6401	20339
	SELL	selectin L	Plasma Membrane	transmembrane receptor	6402	20343
	SELPLG	selectin P ligand	Plasma Membrane	other	6404	20345
	SHB	SH2 domain containing adaptor protein B	Cytoplasm	other	6461	230126
	SLAMF1	signaling lymphocytic activation molecule family member 1	Plasma Membrane	transmembrane receptor	6504	27218
	SLC1A3	solute carrier family 1 member 3	Plasma Membrane	transporter	6507	20512
	SLC6A4	solute carrier family 6 member 4	Plasma Membrane	transporter	6532	15567
	SLC9A3	solute carrier family 9 member A3	Plasma Membrane	ion channel	6550	105243
	SLC9A3R2	SLC9A3 regulator 2	Plasma Membrane	transporter	9351	65962
	TACR1	tachykinin receptor 1	Plasma Membrane	G-protein coupled receptor	6869	21336
	TAP2	transporter 2, ATP binding cassette subfamily B member	Cytoplasm	transporter	6891	21355
	TERT	telomerase reverse transcriptase	Nucleus	enzyme	7015	21752
	TFRC	transferrin receptor	Plasma Membrane	transporter	7037	22042
	Tgf beta		Extracellular Space	group
	THPO	thrombopoietin	Extracellular Space	cytokine	7066	21832
	thromboxane B2		Other	chemical - endogenous mammalian
	Timp		Extracellular Space	group
	TINAGL1	tubulointerstitial nephritis antigen like 1	Extracellular Space	transporter	64129	94242
	TJP1	tight junction protein 1	Plasma Membrane	other	7082	21872
	TLR2	toll like receptor 2	Plasma Membrane	transmembrane receptor	7097	24088
	TLR3	toll like receptor 3	Plasma Membrane	transmembrane receptor	7098	142980
	TLR5	toll like receptor 5	Plasma Membrane	transmembrane receptor	7100	53791
	TLR7	toll like receptor 7	Plasma Membrane	transmembrane receptor	51284	170743
	TLR8	toll like receptor 8	Plasma Membrane	transmembrane receptor	51311	170744
	TLR9	toll like receptor 9	Plasma Membrane	transmembrane receptor	54106	81897
	TMEM158	transmembrane protein 158 (gene/pseudogene)	Plasma Membrane	other	25907	72309
	Tnf (family)		Other	group
	Tnf receptor		Plasma Membrane	group
	TNFRSF11A	TNF receptor superfamily member 11a	Plasma Membrane	transmembrane receptor	8792	21934
	TNFRSF13B	TNF receptor superfamily member 13B	Plasma Membrane	transmembrane receptor	23495	57916
	TNFRSF13C	TNF receptor superfamily member 13C	Plasma Membrane	transmembrane receptor	115650	72049
	TNFRSF17	TNF receptor superfamily member 17	Plasma Membrane	transmembrane receptor	608	21935
	TNFRSF1A	TNF receptor superfamily member 1A	Plasma Membrane	transmembrane receptor	7132	21937
	TNFRSF1B	TNF receptor superfamily member 1B	Plasma Membrane	transmembrane receptor	7133	21938
	TNIP3	TNFAIP3 interacting protein 3	Cytoplasm	other	79931	414084
	TRAF6	TNF receptor associated factor 6	Cytoplasm	enzyme	7189	22034
	TREM1	triggering receptor expressed on myeloid cells 1	Plasma Membrane	transmembrane receptor	54210	58217
	TSC22D3	TSC22 domain family member 3	Nucleus	transcription regulator	1831	14605
	TWIST1	twist family bHLH transcription factor 1	Nucleus	transcription regulator	7291	22160
	TWIST2	twist family bHLH transcription factor 2	Nucleus	transcription regulator	117581	13345
	VAV		Cytoplasm	group
	VLDL-cholesterol		Other	complex
	voltage-gated sodium channel		Other	complex
	VTCN1	V-set domain containing T cell activation inhibitor 1	Plasma Membrane	other	79679	242122
	XCL1	X-C motif chemokine ligand 1	Extracellular Space	cytokine	6375	16963
	zymosan		Other	chemical - endogenous non-mammalian
IL-27	ADGRE1	adhesion G protein-coupled receptor E1	Plasma Membrane	G-protein coupled receptor	2015	13733
	APOL1	apolipoprotein L1	Extracellular Space	transporter	8542
	B2M	beta-2-microglobulin	Plasma Membrane	transmembrane receptor	567	12010
	BST2	bone marrow stromal cell antigen 2	Plasma Membrane	other	684
	CASP8	caspase 8	Nucleus	peptidase	841	12370
	CCL20	C-C motif chemokine ligand 20	Extracellular Space	cytokine	6364	20297
	CCND2	cyclin D2	Nucleus	other	894	12444
	CCND3	cyclin D3	Nucleus	kinase	896	12445
	CCR6	C-C motif chemokine receptor 6	Plasma Membrane	G-protein coupled receptor	1235	12458
	CD14	CD14 molecule	Plasma Membrane	transmembrane receptor	929	12475
	CD274	CD274 molecule	Plasma Membrane	enzyme	29126	60533
	CD63	CD63 molecule	Plasma Membrane	other	967	12512
	CD69	CD69 molecule	Plasma Membrane	transmembrane receptor	969	12515
	CD74	CD74 molecule	Plasma Membrane	transmembrane receptor	972	16149
	CIITA	class II major histocompatibility complex transactivator	Nucleus	transcription regulator	4261	12265
	CKLF	chemokine like factor	Extracellular Space	cytokine	51192	75458
	CR1	complement C3b/C4b receptor 1 (Knops blood group)	Plasma Membrane	transmembrane receptor	1378
	Cr3		Plasma Membrane	complex
	CRLF1	cytokine receptor like factor 1	Extracellular Space	other	9244	12931
	CSF2	colony stimulating factor 2	Extracellular Space	cytokine	1437	12981
	CTLA4	cytotoxic T-lymphocyte associated protein 4	Plasma Membrane	transmembrane receptor	1493	12477
	CX3CL1	C-X3-C motif chemokine ligand 1	Extracellular Space	cytokine	6376	20312
	cytokine		Extracellular Space	group
	DEPP1	DEPP1, autophagy regulator	Cytoplasm	other	11067	213393
	durapatite		Other	chemical - endogenous mammalian
	EBI3	Epstein-Barr virus induced 3	Extracellular Space	cytokine	10148	50498
	EGR2	early growth response 2	Nucleus	transcription regulator	1959	13654
	EIF2AK2	eukaryotic translation initiation factor 2 alpha kinase 2	Cytoplasm	kinase	5610	19106
	EOMES	eomesodermin	Nucleus	transcription regulator	8320	13813
	GADD45G	growth arrest and DNA damage inducible gamma	Nucleus	other	10912	23882
	GATA3	GATA binding protein 3	Nucleus	transcription regulator	2625	14462
	GBP2	guanylate binding protein 2	Cytoplasm	enzyme	2634	14469
	Gzmb	granzyme B	Cytoplasm	peptidase		14939
	GZMB	granzyme B	Cytoplasm	peptidase	3002
	HLA-A	major histocompatibility complex, class I, A	Plasma Membrane	other	3105	110557
	Hla-abc		Plasma Membrane	group
	HLA-B	major histocompatibility complex, class I, B	Plasma Membrane	transmembrane receptor	3106
	HLA-C	major histocompatibility complex, class I, C	Plasma Membrane	other	3107
	HLA-DMA	major histocompatibility complex, class II, DM alpha	Plasma Membrane	transmembrane receptor	3108	14998
	HLA-DMB	major histocompatibility complex, class II, DM beta	Plasma Membrane	transmembrane receptor	3109	15000|14999
	HLA-DOA	major histocompatibility complex, class II, DO alpha	Plasma Membrane	transmembrane receptor	3111	15001
	HLA-DOB	major histocompatibility complex, class II, DO beta	Plasma Membrane	transmembrane receptor	3112	15002
	HLA-DPA1	major histocompatibility complex, class II, DP alpha 1	Plasma Membrane	transmembrane receptor	3113
	HLA-DQA1	major histocompatibility complex, class II, DQ alpha 1	Plasma Membrane	transmembrane receptor	3117	14960
	HLA-DQB1	major histocompatibility complex, class II, DQ beta 1	Plasma Membrane	other	3119	14961
	HLA-DRA	major histocompatibility complex, class II, DR alpha	Plasma Membrane	transmembrane receptor	3122	100504404
	Hla-Drb		Plasma Membrane	group
	HLA-E	major histocompatibility complex, class I, E	Plasma Membrane	transmembrane receptor	3133	667803|15040
	HPGD	15-hydroxyprostaglandin dehydrogenase	Cytoplasm	enzyme	3248	15446
	hydroxyproline		Other	chemical - endogenous mammalian
	ICOS	inducible T cell costimulator	Plasma Membrane	transmembrane receptor	29851	54167
	Ifn		Extracellular Space	group
	IFNA2	interferon alpha 2	Extracellular Space	cytokine	3440
	IFNL1	interferon lambda 1	Extracellular Space	cytokine	282618
	IFNLR1	interferon lambda receptor 1	Plasma Membrane	transmembrane receptor	163702	242700
	IgG		Extracellular Space	complex
	IgG1		Other	complex
	Igm		Extracellular Space	complex
	IL10RB	interleukin 10 receptor subunit beta	Plasma Membrane	transmembrane receptor	3588	16155
	IL12RB2	interleukin 12 receptor subunit beta 2	Plasma Membrane	transmembrane receptor	3595	16162
	IL15RA	interleukin 15 receptor subunit alpha	Plasma Membrane	transmembrane receptor	3601	16169
	IL18BP	interleukin 18 binding protein	Extracellular Space	other	10068	16068
	IL1RN	interleukin 1 receptor antagonist	Extracellular Space	cytokine	3557	16181
	IL21	interleukin 21	Extracellular Space	cytokine	59067	60505
	IL23		Extracellular Space	complex
	IL27	interleukin 27	Extracellular Space	cytokine	246778	246779
	IL27RA	interleukin 27 receptor subunit alpha	Plasma Membrane	transmembrane receptor	9466	50931
	IL6R	interleukin 6 receptor	Plasma Membrane	transmembrane receptor	3570	16194
	LAG3	lymphocyte activating 3	Plasma Membrane	transmembrane receptor	3902	16768
	MAF	MAF bZIP transcription factor	Nucleus	transcription regulator	4094	17132
	MHC CLASS I (family)		Plasma Membrane	group
	mir-155	microRNA 155	Cytoplasm	microRNA	406947	387173
	MRC1	mannose receptor C-type 1	Plasma Membrane	transmembrane receptor	4360	17533
	MX1	MX dynamin like GTPase 1	Cytoplasm	enzyme	4599
	NFkB (family)		Nucleus	group
	NFKB1	nuclear factor kappa B subunit 1	Nucleus	transcription regulator	4790	18033
	OAS1	2'-5'-oligoadenylate synthetase 1	Cytoplasm	enzyme	4938	23960|246730
	PDCD1LG2	programmed cell death 1 ligand 2	Plasma Membrane	enzyme	80380	58205
	Pro-inflammatory Cytokine		Other	group
	RARRES3	retinoic acid receptor responder 3	Cytoplasm	enzyme	5920
	RORC	RAR related orphan receptor C	Nucleus	ligand-dependent nuclear receptor	6097	19885
	SPTBN1	spectrin beta, non-erythrocytic 1	Plasma Membrane	other	6711	20742
	STAT2	signal transducer and activator of transcription 2	Nucleus	transcription regulator	6773	20847
	STAT4	signal transducer and activator of transcription 4	Nucleus	transcription regulator	6775	20849
	STAT6	signal transducer and activator of transcription 6	Nucleus	transcription regulator	6778	20852
	TAP1	transporter 1, ATP binding cassette subfamily B member	Cytoplasm	transporter	6890	21354
	TBX21	T-box 21	Nucleus	transcription regulator	30009	57765
	TH1 Cytokine		Other	group
	TNFRSF4	TNF receptor superfamily member 4	Plasma Membrane	transmembrane receptor	7293	22163
	TNFSF10	TNF superfamily member 10	Extracellular Space	cytokine	8743	22035
	TNFSF13	TNF superfamily member 13	Extracellular Space	cytokine	8741	69583
	TNFSF13B	TNF superfamily member 13b	Extracellular Space	cytokine	10673	24099
	TNFSF18	TNF superfamily member 18	Extracellular Space	cytokine	8995	240873
	UBD	ubiquitin D	Nucleus	other	10537	24108
	VIM	vimentin	Cytoplasm	other	7431	22352
	WSX1-gp130		Plasma Membrane	complex
LIF	A2M	alpha-2-macroglobulin	Extracellular Space	transporter	2	232345
	ACAA2	acetyl-CoA acyltransferase 2	Cytoplasm	enzyme	10449	52538
	ACACA	acetyl-CoA carboxylase alpha	Cytoplasm	enzyme	31	107476
	AFP	alpha fetoprotein	Extracellular Space	transporter	174	11576
	AHNAK	AHNAK nucleoprotein	Nucleus	other	79026	66395
	AHSG	alpha 2-HS glycoprotein	Extracellular Space	other	197	11625
	Alp		Other	group
	anandamide		Other	chemical - endogenous mammalian
	ANKRD40	ankyrin repeat domain 40	Other	other	91369	71452
	AREG	amphiregulin	Extracellular Space	growth factor	374	11839
	ARID1A	AT-rich interaction domain 1A	Nucleus	transcription regulator	8289	93760
	BATF	basic leucine zipper ATF-like transcription factor	Nucleus	transcription regulator	10538	53314
	beta-estradiol		Other	chemical - endogenous mammalian
	BGLAP	bone gamma-carboxyglutamate protein	Extracellular Space	other	632	12097|12096|12095
	BMP2	bone morphogenetic protein 2	Extracellular Space	growth factor	650	12156
	BMP7	bone morphogenetic protein 7	Extracellular Space	growth factor	655	12162
	C16orf89	chromosome 16 open reading frame 89	Cytoplasm	other	146556	239691
	CALCA	calcitonin related polypeptide alpha	Plasma Membrane	other	796
	CAMK4	calcium/calmodulin dependent protein kinase IV	Nucleus	kinase	814	12326
	CaMKII		Cytoplasm	complex
	catecholamine		Other	chemical - other
	CCNA2	cyclin A2	Nucleus	other	890	12428
	CCNE1	cyclin E1	Nucleus	transcription regulator	898	12447
	CD34	CD34 molecule	Plasma Membrane	other	947	12490
	CD9	CD9 molecule	Plasma Membrane	other	928	12527
	CDH5	cadherin 5	Plasma Membrane	other	1003	12562
	CDKN1A	cyclin dependent kinase inhibitor 1A	Nucleus	kinase	1026	12575
	CHAT	choline O-acetyltransferase	Nucleus	enzyme	1103	12647
	CISH	cytokine inducible SH2 containing protein	Cytoplasm	other	1154	12700
	CNTF	ciliary neurotrophic factor	Extracellular Space	cytokine	1270	12803
	COCH	cochlin	Extracellular Space	other	1690	12810
	Collagen Alpha1		Other	group
	corticosterone		Other	chemical - endogenous mammalian
	creatine kinase		Other	group
	CRH	corticotropin releasing hormone	Extracellular Space	cytokine	1392	12918
	CRP	C-reactive protein	Extracellular Space	other	1401	12944
	CSF1	colony stimulating factor 1	Extracellular Space	cytokine	1435	12977
	CSF1R	colony stimulating factor 1 receptor	Plasma Membrane	kinase	1436	12978
	CSHL1	chorionic somatomammotropin hormone like 1	Extracellular Space	growth factor	1444	14599
	CTF1	cardiotrophin 1	Extracellular Space	cytokine	1489	13019
	CXorf56	chromosome X open reading frame 56	Extracellular Space	other	63932	77644
	Cyclin A		Nucleus	group
	CYFIP1	cytoplasmic FMR1 interacting protein 1	Cytoplasm	other	23191	20430
	CYP11A1	cytochrome P450 family 11 subfamily A member 1	Cytoplasm	enzyme	1583	13070
	CYP11B2	cytochrome P450 family 11 subfamily B member 2	Cytoplasm	enzyme	1585	110115
	CYP17A1	cytochrome P450 family 17 subfamily A member 1	Cytoplasm	enzyme	1586	13074
	CYP19A1	cytochrome P450 family 19 subfamily A member 1	Cytoplasm	enzyme	1588	13075
	CYP21A2	cytochrome P450 family 21 subfamily A member 2	Cytoplasm	enzyme	1589	13079
	CYP26A1	cytochrome P450 family 26 subfamily A member 1	Cytoplasm	enzyme	1592	13082
	DBH	dopamine beta-hydroxylase	Cytoplasm	enzyme	1621	13166
	DCAF11	DDB1 and CUL4 associated factor 11	Nucleus	other	80344	28199
	DSPP	dentin sialophosphoprotein	Extracellular Space	other	1834	666279
	E2F1	E2F transcription factor 1	Nucleus	transcription regulator	1869	13555
	E2F2	E2F transcription factor 2	Nucleus	transcription regulator	1870	242705
	ECEL1	endothelin converting enzyme like 1	Plasma Membrane	peptidase	9427	13599
	EGR1	early growth response 1	Nucleus	transcription regulator	1958	13653
	ELF3	E74 like ETS transcription factor 3	Nucleus	transcription regulator	1999	13710
	ERAP1	endoplasmic reticulum aminopeptidase 1	Extracellular Space	peptidase	51752	80898
	EREG	epiregulin	Extracellular Space	growth factor	2069	13874
	EVX1	even-skipped homeobox 1	Nucleus	transcription regulator	2128	14028
	FBP1	fructose-bisphosphatase 1	Cytoplasm	phosphatase	2203	14121
	FCGR2A	Fc fragment of IgG receptor IIa	Plasma Membrane	transmembrane receptor	2212	14131
	FFAR2	free fatty acid receptor 2	Plasma Membrane	G-protein coupled receptor	2867	233079
	FGB	fibrinogen beta chain	Extracellular Space	other	2244	110135
	FGF4	fibroblast growth factor 4	Extracellular Space	growth factor	2249	14175
	FGG	fibrinogen gamma chain	Extracellular Space	other	2266	99571
	Fibrinogen		Plasma Membrane	complex
	FOXA2	forkhead box A2	Nucleus	transcription regulator	3170	15376
	FOXP3	forkhead box P3	Nucleus	transcription regulator	50943	20371
	FSH		Plasma Membrane	complex
	GAL	galanin and GMAP prepropeptide	Extracellular Space	other	51083	14419
	GATA1	GATA binding protein 1	Nucleus	transcription regulator	2623	14460
	GATA4	GATA binding protein 4	Nucleus	transcription regulator	2626	14463
	GATA5	GATA binding protein 5	Nucleus	transcription regulator	140628	14464
	GATA6	GATA binding protein 6	Nucleus	transcription regulator	2627	14465
	GHRH	growth hormone releasing hormone	Extracellular Space	other	2691	14601
	GOT		Other	group
	GP130 dimer		Plasma Membrane	complex
	GP130-LIFR		Plasma Membrane	complex
	GPCPD1	glycerophosphocholine phosphodiesterase 1	Cytoplasm	enzyme	56261	74182
	GPT	glutamic--pyruvic transaminase	Cytoplasm	enzyme	2875	76282
	GRAMD2B	GRAM domain containing 2B	Extracellular Space	other	65983	107022
	Gsk3		Cytoplasm	group
	GSK3B	glycogen synthase kinase 3 beta	Nucleus	kinase	2932	56637
	HBE1	hemoglobin subunit epsilon 1	Cytoplasm	transporter	3046	15132
	HBEGF	heparin binding EGF like growth factor	Extracellular Space	growth factor	1839	15200
	HES1	hes family bHLH transcription factor 1	Nucleus	transcription regulator	3280	15205
	HES5	hes family bHLH transcription factor 5	Nucleus	transcription regulator	388585	15208
	HEY1	hes related family bHLH transcription factor with YRPW motif 1	Nucleus	transcription regulator	23462	15213
	HGF	hepatocyte growth factor	Extracellular Space	growth factor	3082	15234
	HIF1A	hypoxia inducible factor 1 alpha subunit	Nucleus	transcription regulator	3091	15251
	HIST1H4C	histone cluster 1 H4 family member c	Nucleus	other	8364	97122
	Histone h3		Nucleus	group
	HK2	hexokinase 2	Cytoplasm	kinase	3099	15277
	HLA-G	major histocompatibility complex, class I, G	Plasma Membrane	other	3135	14991
	HNF1A	HNF1 homeobox A	Nucleus	transcription regulator	6927	21405
	hormone		Other	chemical drug
	HOXB1	homeobox B1	Nucleus	transcription regulator	3211	15407
	HOXC9	homeobox C9	Nucleus	transcription regulator	3225	15427
	HPSE	heparanase	Plasma Membrane	enzyme	10855	15442
	HSD17B		Extracellular Space	group
	Hsp90		Cytoplasm	group
	IBSP	integrin binding sialoprotein	Extracellular Space	other	3381	15891
	IFI16	interferon gamma inducible protein 16	Nucleus	transcription regulator	3428	545384
	IGF2R	insulin like growth factor 2 receptor	Plasma Membrane	transmembrane receptor	3482	16004
	IL2RA	interleukin 2 receptor subunit alpha	Plasma Membrane	transmembrane receptor	3559	16184
	IL34	interleukin 34	Extracellular Space	other	146433	76527
	IL6ST	interleukin 6 signal transducer	Plasma Membrane	transmembrane receptor	3572	16195
	IL7	interleukin 7	Extracellular Space	cytokine	3574	16196
	IRF1	interferon regulatory factor 1	Nucleus	transcription regulator	3659	16362
	JAM2	junctional adhesion molecule 2	Plasma Membrane	other	58494	67374
	JUN	Jun proto-oncogene, AP-1 transcription factor subunit	Nucleus	transcription regulator	3725	16476
	JUNB	JunB proto-oncogene, AP-1 transcription factor subunit	Nucleus	transcription regulator	3726	16477
	KDR	kinase insert domain receptor	Plasma Membrane	kinase	3791	16542
	KLF10	Kruppel like factor 10	Nucleus	transcription regulator	7071	21847
	KLRB1	killer cell lectin like receptor B1	Plasma Membrane	transmembrane receptor	3820	17057|80782|17059
	KNG1	kininogen 1	Extracellular Space	other	3827	16644|385643
	Kng1/Kng2	kininogen 2	Extracellular Space	other
	L-tyrosine		Other	chemical - endogenous mammalian
	LARGE1	LARGE xylosyl- and glucuronyltransferase 1	Cytoplasm	enzyme	9215	16795
	LBP	lipopolysaccharide binding protein	Plasma Membrane	transporter	3929	16803
	LIF	LIF, interleukin 6 family cytokine	Extracellular Space	cytokine	3976	16878
	LIFR	LIF receptor alpha	Plasma Membrane	transmembrane receptor	3977	16880
	LRPPRC	leucine rich pentatricopeptide repeat containing	Cytoplasm	other	10128	72416
	MAP2K1	mitogen-activated protein kinase kinase 1	Cytoplasm	kinase	5604	26395
	MAP2K5	mitogen-activated protein kinase kinase 5	Cytoplasm	kinase	5607	23938
	MAPK7	mitogen-activated protein kinase 7	Cytoplasm	kinase	5598	23939
	MEF2C	myocyte enhancer factor 2C	Nucleus	transcription regulator	4208	17260
	MMP13	matrix metallopeptidase 13	Extracellular Space	peptidase	4322	17386
	MT-ATP6	ATP synthase F0 subunit 6	Cytoplasm	transporter	4508	17705
	mt-Atp8	ATP synthase F0 subunit 8	Cytoplasm	enzyme		17706
	MT-CO1	cytochrome c oxidase subunit I	Cytoplasm	enzyme	4512	17708
	MT-CO2	cytochrome c oxidase subunit II	Cytoplasm	enzyme	4513	17709
	MT-CO3	cytochrome c oxidase III	Cytoplasm	enzyme	4514	17710
	MT-CYB	cytochrome b	Cytoplasm	enzyme	4519	17711
	MT-ND1	NADH dehydrogenase, subunit 1 (complex I)	Cytoplasm	enzyme	4535	17716
	MT-ND2	MTND2	Cytoplasm	enzyme	4536	17717
	MT-ND3	NADH dehydrogenase, subunit 3 (complex I)	Cytoplasm	enzyme	4537	17718
	MT-ND4	NADH dehydrogenase, subunit 4 (complex I)	Cytoplasm	enzyme	4538	17719
	MT-ND4L	NADH dehydrogenase, subunit 4L (complex I)	Cytoplasm	enzyme	4539	17720
	MT-ND5	NADH dehydrogenase, subunit 5 (complex I)	Cytoplasm	enzyme	4540	17721
	MT-ND6	NADH dehydrogenase, subunit 6 (complex I)	Cytoplasm	enzyme	4541	17722
	MYC	MYC proto-oncogene, bHLH transcription factor	Nucleus	transcription regulator	4609	17869
	MYH7	myosin heavy chain 7	Cytoplasm	enzyme	4625	140781
	MYOG	myogenin	Nucleus	transcription regulator	4656	17928
	NADPH oxidase		Plasma Membrane	complex
	NANOG	Nanog homeobox	Nucleus	transcription regulator	79923	71950
	Nes	nestin	Cytoplasm	other		18008
	neuroprotectin D1		Other	chemical - endogenous mammalian
	NKX2-5	NK2 homeobox 5	Nucleus	transcription regulator	1482	18091
	NMI	N-myc and STAT interactor	Cytoplasm	transcription regulator	9111	64685
	NPPA	natriuretic peptide A	Extracellular Space	other	4878	230899
	NPY	neuropeptide Y	Plasma Membrane	other	4852	109648
	OLIG1	oligodendrocyte transcription factor 1	Nucleus	transcription regulator	116448	50914
	OLIG2	oligodendrocyte transcription factor 2	Nucleus	transcription regulator	10215	50913
	OMP	olfactory marker protein	Cytoplasm	other	4975	18378
	ORM1	orosomucoid 1	Extracellular Space	other	5004
	PAPPA2	pappalysin 2	Extracellular Space	peptidase	60676	23850
	PAX6	paired box 6	Nucleus	transcription regulator	5080	18508
	PECAM1	platelet and endothelial cell adhesion molecule 1	Plasma Membrane	other	5175	18613
	PELI1	pellino E3 ubiquitin protein ligase 1	Cytoplasm	enzyme	57162	67245
	PGR	progesterone receptor	Nucleus	ligand-dependent nuclear receptor	5241	18667
	PIM1	Pim-1 proto-oncogene, serine/threonine kinase	Cytoplasm	kinase	5292	18712
	PIM3	Pim-3 proto-oncogene, serine/threonine kinase	Cytoplasm	kinase	415116	223775
	PLD1	phospholipase D1	Cytoplasm	enzyme	5337	18805
	POMC	proopiomelanocortin	Extracellular Space	other	5443	18976
	POU5F1	POU class 5 homeobox 1	Nucleus	transcription regulator	5460	18999
	PRL	prolactin	Extracellular Space	cytokine	5617	19109
	PRPH	peripherin	Plasma Membrane	other	5630	19132
	PTPN11	protein tyrosine phosphatase, non-receptor type 11	Cytoplasm	phosphatase	5781	19247
	PTPN6	protein tyrosine phosphatase, non-receptor type 6	Cytoplasm	phosphatase	5777	15170
	RASA3	RAS p21 protein activator 3	Plasma Membrane	ion channel	22821	19414
	REG1B	regenerating family member 1 beta	Extracellular Space	other	5968	19693
	REG3A	regenerating family member 3 alpha	Extracellular Space	enzyme	5068	18489
	RET	ret proto-oncogene	Plasma Membrane	kinase	5979	19713
	retinol		Other	chemical drug
	retinyl ester		Other	chemical - endogenous mammalian
	RGS4	regulator of G protein signaling 4	Cytoplasm	other	5999	19736
	RHO	rhodopsin	Plasma Membrane	G-protein coupled receptor	6010	212541
	RHOU	ras homolog family member U	Cytoplasm	enzyme	58480	69581
	RPE65	RPE65, retinoid isomerohydrolase	Cytoplasm	enzyme	6121	19892
	RPS6	ribosomal protein S6	Cytoplasm	other	6194	20104
	SERPINA3	serpin family A member 3	Extracellular Space	other	12	16625|20717|20714|20716
	SMAD1	SMAD family member 1	Nucleus	transcription regulator	4086	17125
	SNAP23	synaptosome associated protein 23	Plasma Membrane	transporter	8773	20619
	SOCS		Cytoplasm	group
	SOCS1	suppressor of cytokine signaling 1	Cytoplasm	other	8651	12703
	SOCS2	suppressor of cytokine signaling 2	Cytoplasm	other	8835	216233
	Sod		Cytoplasm	group
	SOD2	superoxide dismutase 2	Cytoplasm	enzyme	6648	20656
	SORT1	sortilin 1	Plasma Membrane	G-protein coupled receptor	6272	20661
	SOX2	SRY-box 2	Nucleus	transcription regulator	6657	20674
	SPP1	secreted phosphoprotein 1	Extracellular Space	cytokine	6696	20750
	SPRR1A	small proline rich protein 1A	Plasma Membrane	other	6698	20753
	STAR	steroidogenic acute regulatory protein	Cytoplasm	transporter	6770	20845
	STAT5A	signal transducer and activator of transcription 5A	Nucleus	transcription regulator	6776	20850
	STAT5a/b		Cytoplasm	group
	TAL1	TAL bHLH transcription factor 1, erythroid differentiation factor	Nucleus	transcription regulator	6886	21349
	TBXT	T-box transcription factor T	Nucleus	transcription regulator	6862	20997
	testosterone		Other	chemical - endogenous mammalian
	TFCP2L1	transcription factor CP2 like 1	Nucleus	transcription regulator	29842	81879
	TH	tyrosine hydroxylase	Cytoplasm	enzyme	7054	21823
	TMEM176A	transmembrane protein 176A	Other	other	55365	66058
	TMEM176B	transmembrane protein 176B	Other	other	28959	65963
	TNC	tenascin C	Extracellular Space	other	3371	21923
	TNFRSF11B	TNF receptor superfamily member 11b	Plasma Membrane	transmembrane receptor	4982	18383
	TNFSF11	TNF superfamily member 11	Extracellular Space	cytokine	8600	21943
	TP53	tumor protein p53	Nucleus	transcription regulator	7157	22059
	triacylglycerol		Other	chemical - endogenous mammalian
	TSPAN7	tetraspanin 7	Plasma Membrane	other	7102	21912
	tubulin (family)		Cytoplasm	group
	TYK2	tyrosine kinase 2	Plasma Membrane	kinase	7297	54721
	VEGFA	vascular endothelial growth factor A	Extracellular Space	growth factor	7422	22339
	VIP	vasoactive intestinal peptide	Extracellular Space	other	7432	22353
	VWF	von Willebrand factor	Extracellular Space	other	7450	22371
	WNT5A	Wnt family member 5A	Extracellular Space	cytokine	7474	22418
	XBP1	X-box binding protein 1	Nucleus	transcription regulator	7494	22433
	YAP1	Yes associated protein 1	Nucleus	transcription regulator	10413	22601
	YES1	YES proto-oncogene 1, Src family tyrosine kinase	Cytoplasm	kinase	7525	22612
	ZFP42	ZFP42 zinc finger protein	Nucleus	transcription regulator	132625	22702
	ZFP57	ZFP57 zinc finger protein	Nucleus	transcription regulator	346171	22715
RANTES	ADGRE5	adhesion G protein-coupled receptor E5	Plasma Membrane	G-protein coupled receptor	976	26364
	AHR	aryl hydrocarbon receptor	Nucleus	ligand-dependent nuclear receptor	196	11622
	AK4	adenylate kinase 4	Cytoplasm	kinase	205	11639
	AKT1	AKT serine/threonine kinase 1	Cytoplasm	kinase	207	11651
	ALCAM	activated leukocyte cell adhesion molecule	Plasma Membrane	other	214	11658
	AMPK		Cytoplasm	complex
	APC	APC, WNT signaling pathway regulator	Nucleus	enzyme	324	11789
	ARRB2	arrestin beta 2	Cytoplasm	other	409	216869
	ATF4	activating transcription factor 4	Nucleus	transcription regulator	468	11911
	BAD	BCL2 associated agonist of cell death	Cytoplasm	other	572	12015
	BAG4	BCL2 associated athanogene 4	Cytoplasm	other	9530	67384
	BCAR3	BCAR3, NSP family adaptor protein	Cytoplasm	other	8412	29815
	BDNF	brain derived neurotrophic factor	Extracellular Space	growth factor	627	12064
	C4A/C4B	complement C4B (Chido blood group)	Extracellular Space	peptidase	720|721	625018|12268
	C5AR1	complement C5a receptor 1	Plasma Membrane	G-protein coupled receptor	728	12273
	CAPN2	calpain 2	Cytoplasm	peptidase	824	12334
	CASP9	caspase 9	Cytoplasm	peptidase	842	12371
	CCL3	C-C motif chemokine ligand 3	Extracellular Space	cytokine	6348
	CCL5	C-C motif chemokine ligand 5	Extracellular Space	cytokine	6352	20304
	CCL7	C-C motif chemokine ligand 7	Extracellular Space	cytokine	6354
	CCRL2	C-C motif chemokine receptor like 2	Plasma Membrane	G-protein coupled receptor	9034	54199
	CD163	CD163 molecule	Plasma Membrane	transmembrane receptor	9332	93671
	CD3		Plasma Membrane	complex
	CD44	CD44 molecule (Indian blood group)	Plasma Membrane	other	960	12505
	CDC37	cell division cycle 37	Cytoplasm	kinase	11140	12539
	CDH1	cadherin 1	Plasma Membrane	other	999	12550
	CHEK2	checkpoint kinase 2	Nucleus	kinase	11200	50883
	chondroitin sulfate		Other	chemical - endogenous mammalian
	CLTB	clathrin light chain B	Plasma Membrane	other	1212	74325
	CREB1	cAMP responsive element binding protein 1	Nucleus	transcription regulator	1385	12912
	CSF3	colony stimulating factor 3	Extracellular Space	cytokine	1440	12985
	CXCR5	C-X-C motif chemokine receptor 5	Plasma Membrane	G-protein coupled receptor	643	12145
	cyclic AMP		Other	chemical - endogenous mammalian
	CYCS	cytochrome c, somatic	Cytoplasm	transporter	54205	13063
	CYP1B1	cytochrome P450 family 1 subfamily B member 1	Cytoplasm	enzyme	1545	13078
	DDAH1	dimethylarginine dimethylaminohydrolase 1	Cytoplasm	enzyme	23576	69219
	DUSP1	dual specificity phosphatase 1	Nucleus	phosphatase	1843	19252
	DUSP6	dual specificity phosphatase 6	Cytoplasm	phosphatase	1848	67603
	Dynamin		Cytoplasm	group
	EDC4	enhancer of mRNA decapping 4	Cytoplasm	other	23644	234699
	EGF	epidermal growth factor	Extracellular Space	growth factor	1950	13645
	EIF4EBP1	eukaryotic translation initiation factor 4E binding protein 1	Cytoplasm	translation regulator	1978	13685
	EMP1	epithelial membrane protein 1	Plasma Membrane	other	2012	13730
	F2R	coagulation factor II thrombin receptor	Plasma Membrane	G-protein coupled receptor	2149	14062
	F2RL1	F2R like trypsin receptor 1	Plasma Membrane	G-protein coupled receptor	2150	14063
	F2RL2	coagulation factor II thrombin receptor like 2	Plasma Membrane	G-protein coupled receptor	2151	14064
	FMR1	fragile X mental retardation 1	Cytoplasm	translation regulator	2332	14265
	FZR1	fizzy and cell division cycle 20 related 1	Nucleus	kinase	51343	56371
	G-protein beta		Cytoplasm	group
	GFI1	growth factor independent 1 transcriptional repressor	Nucleus	transcription regulator	2672	14581
	GPD1L	glycerol-3-phosphate dehydrogenase 1 like	Cytoplasm	enzyme	23171	333433
	guanosine 5'-O-(3-thiotriphosphate)		Other	chemical reagent
	guanosine triphosphate		Other	chemical - endogenous mammalian
	histamine		Other	chemical - endogenous mammalian
	HMGA1	high mobility group AT-hook 1	Nucleus	transcription regulator	3159	15361|111241
	hyaluronic acid		Other	chemical - endogenous mammalian
	ICAM3	intercellular adhesion molecule 3	Plasma Membrane	transmembrane receptor	3385
	IER2	immediate early response 2	Cytoplasm	transcription regulator	9592	15936
	IGFBP7	insulin like growth factor binding protein 7	Extracellular Space	transporter	3490	29817
	IL16	interleukin 16	Extracellular Space	cytokine	3603	16170
	Insulin		Extracellular Space	group
	JAK		Cytoplasm	group
	JAK1	Janus kinase 1	Cytoplasm	kinase	3716	16451
	JAK3	Janus kinase 3	Cytoplasm	kinase	3718	16453
	Laminin1		Other	complex
	LCK	LCK proto-oncogene, Src family tyrosine kinase	Cytoplasm	kinase	3932	16818
	LIMS1	LIM zinc finger domain containing 1	Plasma Membrane	other	3987	110829
	MAP2K1/2		Cytoplasm	group
	MAPKAPK2	mitogen-activated protein kinase-activated protein kinase 2	Nucleus	kinase	9261	17164
	MMP19	matrix metallopeptidase 19	Extracellular Space	peptidase	4327	58223
	MSN	moesin	Plasma Membrane	other	4478	17698
	NAMPT	nicotinamide phosphoribosyltransferase	Extracellular Space	cytokine	10135	59027
	NCOR2	nuclear receptor corepressor 2	Nucleus	transcription regulator	9612	20602
	nitric oxide		Other	chemical - endogenous mammalian
	NTMT1	N-terminal Xaa-Pro-Lys N-methyltransferase 1	Nucleus	enzyme	28989	66617
	OLR1	oxidized low density lipoprotein receptor 1	Plasma Membrane	transmembrane receptor	4973	108078
	PAK2	p21 (RAC1) activated kinase 2	Cytoplasm	kinase	5062	224105
	PALB2	partner and localizer of BRCA2	Nucleus	other	79728	233826
	PDK1	pyruvate dehydrogenase kinase 1	Cytoplasm	kinase	5163	228026
	PF4	platelet factor 4	Extracellular Space	cytokine	5196	56744
	PHB	prohibitin	Nucleus	transcription regulator	5245	18673
	PIK3CG	phosphatidylinositol-4,5-bisphosphate 3-kinase catalytic subunit gamma	Cytoplasm	kinase	5294	30955
	Pka		Cytoplasm	complex
	PLAUR	plasminogen activator, urokinase receptor	Plasma Membrane	transmembrane receptor	5329	18793
	PLC		Cytoplasm	group
	Pld		Cytoplasm	group
	PLEC	plectin	Cytoplasm	other	5339	18810
	PLEK	pleckstrin	Cytoplasm	other	5341	56193
	PNP	purine nucleoside phosphorylase	Nucleus	enzyme	4860	667034|18950
	PPIF	peptidylprolyl isomerase F	Cytoplasm	enzyme	10105	105675
	PRKCE	protein kinase C epsilon	Cytoplasm	kinase	5581	18754
	PTK2	protein tyrosine kinase 2	Cytoplasm	kinase	5747	14083
	PTPN1	protein tyrosine phosphatase, non-receptor type 1	Cytoplasm	phosphatase	5770	19246
	PXN	paxillin	Cytoplasm	other	5829	19303
	RAF1	Raf-1 proto-oncogene, serine/threonine kinase	Cytoplasm	kinase	5894	110157
	RANGAP1	Ran GTPase activating protein 1	Nucleus	other	5905	19387
	Rsk		Cytoplasm	group
	S100A13	S100 calcium binding protein A13	Cytoplasm	other	6284	20196
	SDC4	syndecan 4	Plasma Membrane	other	6385	20971
	SERPINB2	serpin family B member 2	Extracellular Space	other	5055	18788
	SGK1	serum/glucocorticoid regulated kinase 1	Cytoplasm	kinase	6446	20393
	SH2D2A	SH2 domain containing 2A	Cytoplasm	other	9047	27371
	SLC2A5	solute carrier family 2 member 5	Plasma Membrane	transporter	6518	56485
	SOD1	superoxide dismutase 1	Cytoplasm	enzyme	6647	20655
	SPATA20	spermatogenesis associated 20	Other	other	64847	217116
	SPRYD4	SPRY domain containing 4	Cytoplasm	other	283377	66701
	SQLE	squalene epoxidase	Cytoplasm	enzyme	6713	20775
	SRC	SRC proto-oncogene, non-receptor tyrosine kinase	Cytoplasm	kinase	6714	20779
	STAT		Nucleus	group
	STAT1	signal transducer and activator of transcription 1	Nucleus	transcription regulator	6772	20846
	TAC1	tachykinin precursor 1	Extracellular Space	other	6863	21333
	TLR4	toll like receptor 4	Plasma Membrane	transmembrane receptor	7099	21898
	TPMT	thiopurine S-methyltransferase	Cytoplasm	enzyme	7172	22017
	TRIP6	thyroid hormone receptor interactor 6	Extracellular Space	cytokine	7205	22051
	Tropomyosin		Cytoplasm	group
	TUBB4B	tubulin beta 4B class IVb	Cytoplasm	other	10383	227613
	UBAC1	UBA domain containing 1	Nucleus	other	10422	98766
	VASP	vasodilator stimulated phosphoprotein	Plasma Membrane	other	7408	22323
	WT1	Wilms tumor 1	Nucleus	transcription regulator	7490	22431
	ZAP70	zeta chain of T cell receptor associated protein kinase 70	Plasma Membrane	kinase	7535	22637
	ZFP36	ZFP36 ring finger protein	Nucleus	transcription regulator	7538	22695
MCP-1	16:0/20:4(5Z,8Z,11Z,14Z) phosphatidylcholine		Other	chemical - endogenous mammalian
	5-hydroxytryptamine		Other	chemical - endogenous mammalian
	ABCA1	ATP binding cassette subfamily A member 1	Plasma Membrane	transporter	19	11303
	ABCG1	ATP binding cassette subfamily G member 1	Plasma Membrane	transporter	9619	11307
	ACKR4	atypical chemokine receptor 4	Plasma Membrane	G-protein coupled receptor	51554	252837
	ACTA2	actin, alpha 2, smooth muscle, aorta	Cytoplasm	other	59	11475
	Adaptor protein 1		Cytoplasm	complex
	ADCY		Cytoplasm	group
	adhesion molecule		Plasma Membrane	group
	ADIPOQ	adiponectin, C1Q and collagen domain containing	Extracellular Space	other	9370	11450
	Akt		Cytoplasm	group
	ANGPT1	angiopoietin 1	Extracellular Space	growth factor	284	11600
	APOB	apolipoprotein B	Extracellular Space	transporter	338	238055
	arachidonic acid		Other	chemical - endogenous mammalian
	ARRB1	arrestin beta 1	Cytoplasm	other	408	109689
	C-C chemokine receptor		Plasma Membrane	group
	calpain		Cytoplasm	complex
	CASP3	caspase 3	Cytoplasm	peptidase	836	12367
	CCL1	C-C motif chemokine ligand 1	Extracellular Space	cytokine	6346	20290
	CCL2	C-C motif chemokine ligand 2	Extracellular Space	cytokine	6347	20293
	CCND1	cyclin D1	Nucleus	transcription regulator	595	12443
	CCR1	C-C motif chemokine receptor 1	Plasma Membrane	G-protein coupled receptor	1230	12768
	CCR4	C-C motif chemokine receptor 4	Plasma Membrane	G-protein coupled receptor	1233	12773
	CD40	CD40 molecule	Plasma Membrane	transmembrane receptor	958	21939
	CD40LG	CD40 ligand	Extracellular Space	cytokine	959	21947
	CD80	CD80 molecule	Plasma Membrane	transmembrane receptor	941	12519
	CD86	CD86 molecule	Plasma Membrane	transmembrane receptor	942	12524
	CDC45	cell division cycle 45	Nucleus	other	8318	12544
	CDC6	cell division cycle 6	Nucleus	other	990	23834
	CDK4	cyclin dependent kinase 4	Nucleus	kinase	1019	12567
	CDK6	cyclin dependent kinase 6	Nucleus	kinase	1021	12571
	CEBPA	CCAAT/enhancer binding protein alpha	Nucleus	transcription regulator	1050	12606
	CEBPB	CCAAT/enhancer binding protein beta	Nucleus	transcription regulator	1051	12608
	CEBPD	CCAAT/enhancer binding protein delta	Nucleus	transcription regulator	1052	12609
	CFLAR	CASP8 and FADD like apoptosis regulator	Cytoplasm	other	8837	12633
	CLDN5	claudin 5	Plasma Membrane	other	7122	12741
	CNTO 888		Other	biologic drug
	COL18A1	collagen type XVIII alpha 1 chain	Extracellular Space	other	80781	12822
	Collagen(s)		Extracellular Space	complex
	CTTN	cortactin	Plasma Membrane	other	2017	13043
	Cyclin D		Nucleus	group
	DLG4	discs large MAGUK scaffold protein 4	Plasma Membrane	kinase	1742	13385
	EGLN3	egl-9 family hypoxia inducible factor 3	Cytoplasm	enzyme	112399	112407
	ELAVL1	ELAV like RNA binding protein 1	Cytoplasm	other	1994	15568
	F3	coagulation factor III, tissue factor	Plasma Membrane	transmembrane receptor	2152	14066
	FABP4	fatty acid binding protein 4	Cytoplasm	transporter	2167	11770
	FOLR2	folate receptor beta	Plasma Membrane	transporter	2350	14276
	FOS	Fos proto-oncogene, AP-1 transcription factor subunit	Nucleus	transcription regulator	2353	14281
	G protein alphai		Cytoplasm	group
	GAD		Other	group
	glycosaminoglycan		Other	chemical - endogenous mammalian
	GNA11	G protein subunit alpha 11	Plasma Membrane	enzyme	2767	14672
	GNA12	G protein subunit alpha 12	Plasma Membrane	enzyme	2768	14673
	GNAI1	G protein subunit alpha i1	Plasma Membrane	enzyme	2770	14677
	GNAI2	G protein subunit alpha i2	Plasma Membrane	enzyme	2771	14678
	GNAI3	G protein subunit alpha i3	Cytoplasm	enzyme	2773	14679
	GNAO1	G protein subunit alpha o1	Plasma Membrane	enzyme	2775	14681
	GNAQ	G protein subunit alpha q	Plasma Membrane	enzyme	2776	14682
	Gpcr		Plasma Membrane	group
	GRIN2A	glutamate ionotropic receptor NMDA type subunit 2A	Plasma Membrane	ion channel	2903	14811
	GRK2	G protein-coupled receptor kinase 2	Cytoplasm	kinase	156	110355
	HDC	histidine decarboxylase	Cytoplasm	enzyme	3067	15186
	HDL		Plasma Membrane	complex
	HIST2H3C	histone cluster 2 H3 family member c	Nucleus	other	126961	625328
	HTR2B	5-hydroxytryptamine receptor 2B	Plasma Membrane	G-protein coupled receptor	3357	15559
	IAPP	islet amyloid polypeptide	Extracellular Space	other	3375	15874
	IFNG	interferon gamma	Extracellular Space	cytokine	3458	15978
	IGF1	insulin like growth factor 1	Extracellular Space	growth factor	3479	16000
	IL12 (complex)		Extracellular Space	complex
	IL12 (family)		Extracellular Space	group
	IL12A	interleukin 12A	Extracellular Space	cytokine	3592	16159
	IL12B	interleukin 12B	Extracellular Space	cytokine	3593	16160
	IL15	interleukin 15	Extracellular Space	cytokine	3600	16168
	IL18	interleukin 18	Extracellular Space	cytokine	3606	16173
	IL1A	interleukin 1 alpha	Extracellular Space	cytokine	3552	16175
	IL2	interleukin 2	Extracellular Space	cytokine	3558	16183
	IL23A	interleukin 23 subunit alpha	Extracellular Space	cytokine	51561	83430
	INHBA	inhibin beta A subunit	Extracellular Space	growth factor	3624	16323
	ITGA5	integrin subunit alpha 5	Plasma Membrane	transmembrane receptor	3678	16402
	ITGAL	integrin subunit alpha L	Plasma Membrane	transmembrane receptor	3683	16408
	JAK2	Janus kinase 2	Cytoplasm	kinase	3717	16452
	LAMP1	lysosomal associated membrane protein 1	Plasma Membrane	other	3916	16783
	LCN2	lipocalin 2	Extracellular Space	transporter	3934	16819
	LDL		Plasma Membrane	complex
	lipid		Other	chemical - endogenous mammalian
	LPL	lipoprotein lipase	Cytoplasm	enzyme	4023	16956
	LRP1	LDL receptor related protein 1	Plasma Membrane	transmembrane receptor	4035	16971
	MAP1LC3		Cytoplasm	group
	Mapk		Cytoplasm	group
	MAPK11	mitogen-activated protein kinase 11	Cytoplasm	kinase	5600	19094
	MAPK3	mitogen-activated protein kinase 3	Cytoplasm	kinase	5595	26417
	MAPK8	mitogen-activated protein kinase 8	Cytoplasm	kinase	5599	26419
	MCM2	minichromosome maintenance complex component 2	Nucleus	enzyme	4171	17216
	MCM3	minichromosome maintenance complex component 3	Nucleus	enzyme	4172	17215
	MCM7	minichromosome maintenance complex component 7	Nucleus	enzyme	4176	17220
	Mek		Cytoplasm	group
	MHC II		Plasma Membrane	group
	mimosine		Other	chemical drug
	mir-124	microRNA 124-1	Cytoplasm	microRNA	406908|406907|406909	723951|723950|387233
	MKI67	marker of proliferation Ki-67	Nucleus	other	4288	17345
	Mmp		Nucleus	group
	MMP1	matrix metallopeptidase 1	Extracellular Space	peptidase	4312	83995
	MMP14	matrix metallopeptidase 14	Extracellular Space	peptidase	4323	17387
	MMP9	matrix metallopeptidase 9	Extracellular Space	peptidase	4318	17395
	MTORC1		Cytoplasm	complex
	MYH9	myosin heavy chain 9	Cytoplasm	enzyme	4627	17886
	N-type Calcium Channel		Plasma Membrane	complex
	NCF1	neutrophil cytosolic factor 1	Cytoplasm	enzyme	653361	17969
	NFATC1	nuclear factor of activated T cells 1	Nucleus	transcription regulator	4772	18018
	NOCT	nocturnin	Nucleus	transcription regulator	25819	12457
	NOS1	nitric oxide synthase 1	Cytoplasm	enzyme	4842	18125
	NOTCH1	notch 1	Plasma Membrane	transcription regulator	4851	18128
	NPHS1	NPHS1, nephrin	Plasma Membrane	other	4868	54631
	NR3C1	nuclear receptor subfamily 3 group C member 1	Nucleus	ligand-dependent nuclear receptor	2908	14815
	OCLN	occludin	Plasma Membrane	other	100506658	18260
	ORC2	origin recognition complex subunit 2	Nucleus	other	4999	18393
	ORC4	origin recognition complex subunit 4	Nucleus	other	5000	26428
	p70 S6k		Cytoplasm	group
	PCNA	proliferating cell nuclear antigen	Nucleus	enzyme	5111	18538
	PI3K (complex)		Cytoplasm	complex
	PIK3C2A	phosphatidylinositol-4-phosphate 3-kinase catalytic subunit type 2 alpha	Cytoplasm	kinase	5286	18704
	PKN1	protein kinase N1	Cytoplasm	kinase	5585	320795
	PLCB3	phospholipase C beta 3	Cytoplasm	enzyme	5331	18797
	PON1	paraoxonase 1	Extracellular Space	phosphatase	5444	18979
	PPARG	peroxisome proliferator activated receptor gamma	Nucleus	ligand-dependent nuclear receptor	5468	19016
	PRDM1	PR/SET domain 1	Nucleus	transcription regulator	639	12142
	PRKCD	protein kinase C delta	Cytoplasm	kinase	5580	18753
	PRNP	prion protein	Plasma Membrane	other	5621	19122
	PTGDS	prostaglandin D2 synthase	Cytoplasm	enzyme	5730	19215
	PTGS2	prostaglandin-endoperoxide synthase 2	Cytoplasm	enzyme	5743	19225
	PTK2B	protein tyrosine kinase 2 beta	Cytoplasm	kinase	2185	19229
	Rac		Cytoplasm	group
	RAC1	Rac family small GTPase 1	Plasma Membrane	enzyme	5879	19353
	RAC2	Rac family small GTPase 2	Cytoplasm	enzyme	5880	19354
	Ras homolog		Cytoplasm	group
	RHOA	ras homolog family member A	Cytoplasm	enzyme	387	11848
	RNF128	ring finger protein 128, E3 ubiquitin protein ligase	Cytoplasm	enzyme	79589	66889
	SCARB1	scavenger receptor class B member 1	Plasma Membrane	transporter	949	20778
	SERPINE1	serpin family E member 1	Extracellular Space	other	5054	18787
	SLC11A1	solute carrier family 11 member 1	Plasma Membrane	transporter	6556	18173
	SLC40A1	solute carrier family 40 member 1	Plasma Membrane	transporter	30061	53945
	SMAD3	SMAD family member 3	Nucleus	transcription regulator	4088	17127
	STAT3	signal transducer and activator of transcription 3	Nucleus	transcription regulator	6774	20848
	superoxide		Other	chemical - endogenous mammalian
	TGFB1	transforming growth factor beta 1	Extracellular Space	growth factor	7040	21803
	TIMP1	TIMP metallopeptidase inhibitor 1	Extracellular Space	cytokine	7076	21857
	TNFAIP6	TNF alpha induced protein 6	Extracellular Space	other	7130	21930
	VCAN	versican	Extracellular Space	other	1462	13003
	Vegf		Extracellular Space	group
	WASF2	WAS protein family member 2	Plasma Membrane	other	10163	242687
	ZC3H12A	zinc finger CCCH-type containing 12A	Cytoplasm	enzyme	80149	230738
Eotaxin	3,4-dihydroxyphenylacetic acid		Other	chemical - endogenous mammalian
	4-hydroxy-3-methoxyphenylacetic acid		Other	chemical - endogenous mammalian
	ACKR2	atypical chemokine receptor 2	Plasma Membrane	G-protein coupled receptor	1238	59289
	AIF1	allograft inflammatory factor 1	Nucleus	other	199	11629
	BCL2	BCL2, apoptosis regulator	Cytoplasm	transporter	596	12043
	BCL2L1	BCL2 like 1	Cytoplasm	other	598	12048
	bertilimumab		Other	biologic drug
	BIRC5	baculoviral IAP repeat containing 5	Cytoplasm	other	332	11799
	BMP6	bone morphogenetic protein 6	Extracellular Space	growth factor	654	12161
	Ca2+		Other	chemical - endogenous mammalian
	CCL11	C-C motif chemokine ligand 11	Extracellular Space	cytokine	6356	20292
	CCL16	C-C motif chemokine ligand 16	Extracellular Space	cytokine	6360
	CCL18	C-C motif chemokine ligand 18	Extracellular Space	cytokine	6362
	CCL26	C-C motif chemokine ligand 26	Extracellular Space	cytokine	10344
	CCL27	C-C motif chemokine ligand 27	Other	other	10850	100039863
	CCL28	C-C motif chemokine ligand 28	Extracellular Space	cytokine	56477	56838
	CCL8	C-C motif chemokine ligand 8	Extracellular Space	cytokine	6355
	CCR2	C-C motif chemokine receptor 2	Plasma Membrane	G-protein coupled receptor	729230	12772
	CCR3	C-C motif chemokine receptor 3	Plasma Membrane	G-protein coupled receptor	1232	12771
	CCR5	C-C motif chemokine receptor 5 (gene/pseudogene)	Plasma Membrane	G-protein coupled receptor	1234	12774
	CDKN1B	cyclin dependent kinase inhibitor 1B	Nucleus	kinase	1027	12576
	chondroitin sulfate E		Other	chemical - endogenous mammalian
	CXCL11	C-X-C motif chemokine ligand 11	Extracellular Space	cytokine	6373
	CXCL12	C-X-C motif chemokine ligand 12	Extracellular Space	cytokine	6387	20315
	CXCL13	C-X-C motif chemokine ligand 13	Extracellular Space	cytokine	10563	55985
	CXCL5	C-X-C motif chemokine ligand 5	Extracellular Space	cytokine	6374
	CXCL6	C-X-C motif chemokine ligand 6	Extracellular Space	cytokine	6372	20311
	CXCL8	C-X-C motif chemokine ligand 8	Extracellular Space	cytokine	3576
	CXCL9	C-X-C motif chemokine ligand 9	Extracellular Space	cytokine	4283
	CXCR3	C-X-C motif chemokine receptor 3	Plasma Membrane	G-protein coupled receptor	2833	12766
	dopamine		Other	chemical - endogenous mammalian
	EPX	eosinophil peroxidase	Cytoplasm	enzyme	8288	13861
	FAS	Fas cell surface death receptor	Plasma Membrane	transmembrane receptor	355	14102
	FASLG	Fas ligand	Extracellular Space	cytokine	356	14103
	FGF1	fibroblast growth factor 1	Extracellular Space	growth factor	2246	14164
	FGF10	fibroblast growth factor 10	Extracellular Space	growth factor	2255	14165
	FGF5	fibroblast growth factor 5	Extracellular Space	growth factor	2250	14176
	FGF6	fibroblast growth factor 6	Extracellular Space	growth factor	2251	14177
	FN1	fibronectin 1	Extracellular Space	enzyme	2335	14268
	GFAP	glial fibrillary acidic protein	Cytoplasm	other	2670	14580
	GTPase		Other	group
	HCAR3	hydroxycarboxylic acid receptor 3	Plasma Membrane	other	8843
	IL13	interleukin 13	Extracellular Space	cytokine	3596	16163
	IL22	interleukin 22	Extracellular Space	cytokine	50616	116849|50929
	IL4	interleukin 4	Extracellular Space	cytokine	3565	16189
	IL9	interleukin 9	Extracellular Space	cytokine	3578	16198
	ITGA1	integrin subunit alpha 1	Plasma Membrane	other	3672	109700
	ITGA2	integrin subunit alpha 2	Plasma Membrane	transmembrane receptor	3673	16398
	ITGB1	integrin subunit beta 1	Plasma Membrane	transmembrane receptor	3688	16412
	leukotriene C4		Other	chemical - endogenous mammalian
	MAPK1	mitogen-activated protein kinase 1	Cytoplasm	kinase	5594	26413
	MAPK14	mitogen-activated protein kinase 14	Cytoplasm	kinase	1432	26416
	MMP3	matrix metallopeptidase 3	Extracellular Space	peptidase	4314	17392
	NOS2	nitric oxide synthase 2	Cytoplasm	enzyme	4843	18126
	NUDT3	nudix hydrolase 3	Cytoplasm	phosphatase	11165	56409
	ORMDL3	ORMDL sphingolipid biosynthesis regulator 3	Cytoplasm	other	94103	66612
	PDGFA	platelet derived growth factor subunit A	Extracellular Space	growth factor	5154	18590
	PPBP	pro-platelet basic protein	Extracellular Space	cytokine	5473
	RAS		Cytoplasm	group
	RNASE3	ribonuclease A family member 3	Extracellular Space	enzyme	6037
	TNFSF14	TNF superfamily member 14	Extracellular Space	cytokine	8740	50930
	TNFSF4	TNF superfamily member 4	Extracellular Space	cytokine	7292	22164
	TPI1	triosephosphate isomerase 1	Cytoplasm	enzyme	7167	21991
	VEGFB	vascular endothelial growth factor B	Extracellular Space	growth factor	7423	22340
	VEGFC	vascular endothelial growth factor C	Extracellular Space	growth factor	7424	22341
	XCR1	X-C motif chemokine receptor 1	Plasma Membrane	G-protein coupled receptor	2829	23832
MIP-2	CCL3L3	C-C motif chemokine ligand 3 like 3	Extracellular Space	cytokine	414062	20302
	CCL4	C-C motif chemokine ligand 4	Extracellular Space	cytokine	6351	20303
	COPS5	COP9 signalosome subunit 5	Nucleus	transcription regulator	10987	26754
	CXCL10	C-X-C motif chemokine ligand 10	Extracellular Space	cytokine	3627	15945
	CXCL2	C-X-C motif chemokine ligand 2	Extracellular Space	cytokine	2920	14825
	CXCL3	C-X-C motif chemokine ligand 3	Extracellular Space	cytokine	2921	20310
	DPP4	dipeptidyl peptidase 4	Plasma Membrane	peptidase	1803	13482
	EPS8	epidermal growth factor receptor pathway substrate 8	Plasma Membrane	peptidase	2059	13860
	ERK		Other	group
	G protein		Cytoplasm	complex
	IFRD1	interferon related developmental regulator 1	Nucleus	other	3475	15982
	IL17A	interleukin 17A	Extracellular Space	cytokine	3605	16171
	IL17F	interleukin 17F	Extracellular Space	cytokine	112744	257630
	ITGAM	integrin subunit alpha M	Plasma Membrane	transmembrane receptor	3684	16409
	Jnk		Cytoplasm	group
	Metalloprotease		Extracellular Space	group
	PIK3R1	phosphoinositide-3-kinase regulatory subunit 1	Cytoplasm	kinase	5295	18708
	PIK3R5	phosphoinositide-3-kinase regulatory subunit 5	Cytoplasm	kinase	23533	320207
	reactive oxygen species		Other	chemical toxicant
	RELA	RELA proto-oncogene, NF-kB subunit	Nucleus	transcription regulator	5970	19697
	SELP	selectin P	Plasma Membrane	transmembrane receptor	6403	20344
	VCAM1	vascular cell adhesion molecule 1	Plasma Membrane	transmembrane receptor	7412	22329
GRO-α	ACKR1	atypical chemokine receptor 1 (Duffy blood group)	Plasma Membrane	G-protein coupled receptor	2532	13349
	Ap1		Nucleus	complex
	Ccl2	chemokine (C-C motif) ligand 2	Extracellular Space	cytokine		20296
	CDC42	cell division cycle 42	Cytoplasm	enzyme	998
	CLEC6A	C-type lectin domain containing 6A	Plasma Membrane	transmembrane receptor	93978	56620
	CXCL1	C-X-C motif chemokine ligand 1	Extracellular Space	cytokine	2919
	CXCR1	C-X-C motif chemokine receptor 1	Plasma Membrane	G-protein coupled receptor	3577	227288
	CXCR2	C-X-C motif chemokine receptor 2	Plasma Membrane	G-protein coupled receptor	3579	12765
	elastase		Other	group
	ERK1/2		Cytoplasm	group
	ESR1	estrogen receptor 1	Nucleus	ligand-dependent nuclear receptor	2099	13982
	heparan sulfate		Other	chemical - endogenous mammalian
	heparan sulfate proteoglycan		Other	chemical - endogenous non-mammalian
	heparin		Other	chemical - endogenous mammalian
	HIPK2	homeodomain interacting protein kinase 2	Nucleus	kinase	28996	15258
	HLA-DR		Plasma Membrane	complex
	HRAS	HRas proto-oncogene, GTPase	Plasma Membrane	enzyme	3265	15461
	ICAM1	intercellular adhesion molecule 1	Plasma Membrane	transmembrane receptor	3383	15894
	IKK (complex)		Cytoplasm	complex
	IL1B	interleukin 1 beta	Extracellular Space	cytokine	3553	16176
	IL6	interleukin 6	Extracellular Space	cytokine	3569	16193
	inositol phosphate		Other	chemical - other
	KRAS	KRAS proto-oncogene, GTPase	Cytoplasm	enzyme	3845	16653
	Laminin (complex)		Extracellular Space	complex
	LEP	leptin	Extracellular Space	growth factor	3952	16846
	leukotriene B4		Other	chemical - endogenous mammalian
	Lfa-1		Plasma Membrane	complex
	MAP2K3	mitogen-activated protein kinase kinase 3	Cytoplasm	kinase	5606	26397
	MAP2K6	mitogen-activated protein kinase kinase 6	Cytoplasm	kinase	5608	26399
	MAP3K1	mitogen-activated protein kinase kinase kinase 1	Cytoplasm	kinase	4214	26401
	MMP2	matrix metallopeptidase 2	Extracellular Space	peptidase	4313	17390
	MRAS	muscle RAS oncogene homolog	Plasma Membrane	enzyme	22808	17532
	NFkB (complex)		Nucleus	complex
	NRAS	NRAS proto-oncogene, GTPase	Plasma Membrane	enzyme	4893	18176
	P38 MAPK		Cytoplasm	group
	PAK1	p21 (RAC1) activated kinase 1	Cytoplasm	kinase	5058	18479
	PIGR	polymeric immunoglobulin receptor	Plasma Membrane	transporter	5284	18703
	PRKCA	protein kinase C alpha	Cytoplasm	kinase	5578	18750
	PRKCB	protein kinase C beta	Cytoplasm	kinase	5579	18751
	prostaglandin E2		Other	chemical - endogenous mammalian
	proteoglycan		Other	chemical - other
	PTEN	phosphatase and tensin homolog	Cytoplasm	phosphatase	5728	19211
	Rap1		Cytoplasm	group
	SDC1	syndecan 1	Plasma Membrane	enzyme	6382	20969
	SOCS3	suppressor of cytokine signaling 3	Cytoplasm	phosphatase	9021	12702
	SRSF1	serine and arginine rich splicing factor 1	Nucleus	other	6426	110809
	TNF	tumor necrosis factor	Extracellular Space	cytokine	7124	21926
	XRCC3	X-ray repair cross complementing 3	Nucleus	enzyme	7517	74335
